# Supplementary material for: Genome-Wide Association Reveals Signalling-Linked Infection Tolerance in Hibernating Bats
Source: Pathogens. 2026 Jan 30;15(2):149. doi: 10.3390/pathogens15020149 (PMC12943343; doi:10.3390/pathogens15020149)
Supplement: Supplementary file 1 [file pathogens-15-00149-s001.zip]

Archive with 3 entries (3 files):
- TableS2david.xlsx
- FigureS1.pdf
- TableS1treewas.xlsx
