# Supplementary material for: Genome-Wide Association Reveals Signalling-Linked Infection Tolerance in Hibernating Bats
Source: Pathogens. 2026 Jan 30;15(2):149. doi: 10.3390/pathogens15020149 (PMC12943343; doi:10.3390/pathogens15020149)
Supplement: Supplementary file 1 [file pathogens-15-00149-s001.zip › TableS2david.xlsx]

## Sheet: treeWAS-signifikantneDAVID_corr
Annotation Cluster	Enrichment Score	Category	Term	Count	%	PValue	Genes	List Total	Pop Hits	Pop Total	Fold Enrichment	Bonferroni	Benjamini	FDR
Annotation Cluster 1	3.607367764000017	UP_SEQ_FEATURE	DOMAIN:SH3	10	6.535947712418301	2.3134263142634048E-5	118657747, 118650781, 118660815, 118678941, 118678124, 118674183, 118661687, 118661324, 118667565, 118656732	137	210	18726	6.508863399374348	0.003948190078733593	0.003955958997390422	0.0038865562079625202
Annotation Cluster 1	3.607367764000017	INTERPRO	IPR001452:SH3_domain	10	6.535947712418301	3.505774210500501E-5	118657747, 118650781, 118660815, 118678941, 118678124, 118674183, 118661687, 118661324, 118667565, 118656732	139	210	18014	6.1712915381980125	0.020506314990375252	0.02071912558405796	0.02064901009984795
Annotation Cluster 1	3.607367764000017	INTERPRO	IPR036028:SH3-like_dom_sf	9	5.88235294117647	1.6631454510372565E-4	118657747, 118650781, 118678941, 118678124, 118674183, 118661687, 118661324, 118667565, 118656732	139	202	18014	5.7741292114822995	0.09362311424706438	0.04914594807815093	0.048979633533047205
Annotation Cluster 1	3.607367764000017	SMART	SM00326:SH3	9	5.88235294117647	3.956517429065796E-4	118657747, 118650781, 118678941, 118678124, 118674183, 118661687, 118661324, 118667565, 118656732	88	186	9066	4.984970674486804	0.04032051830787409	0.04114778126228428	0.04114778126228428
Annotation Cluster 1	3.607367764000017	INTERPRO	IPR027267:AH/BAR_dom_sf	4	2.6143790849673203	0.017213859400964142	118657747, 118650781, 118661687, 118667565	139	71	18014	7.301246326882157	0.9999650632253972	0.7825685312284467	0.77992024516676
Annotation Cluster 2	2.257582772688163	UP_SEQ_FEATURE	DOMAIN:C2	6	3.9215686274509802	0.0036886088192538496	118655648, 118651878, 118668860, 118654198, 118656224, 118660442	137	141	18726	5.816431122845162	0.4684288775442751	0.12615042161848167	0.12393725632692935
Annotation Cluster 2	2.257582772688163	INTERPRO	IPR000008:C2_dom	6	3.9215686274509802	0.004617991777746295	118655648, 118651878, 118668860, 118654198, 118656224, 118660442	139	141	18014	5.514771161793969	0.9351419599852142	0.4548721901080101	0.453332859515428
Annotation Cluster 2	2.257582772688163	SMART	SM00239:C2	6	3.9215686274509802	0.006029722839922369	118655648, 118651878, 118668860, 118654198, 118656224, 118660442	88	121	9066	5.1085649887302775	0.4668696911024993	0.20903039178397545	0.20903039178397545
Annotation Cluster 2	2.257582772688163	INTERPRO	IPR035892:C2_domain_sf	6	3.9215686274509802	0.009079371859424918	118655648, 118651878, 118668860, 118654198, 118656224, 118660442	139	166	18014	4.684233336222588	0.9954399275483582	0.766558395560018	0.763964289314468
Annotation Cluster 3	2.169854929348174	UP_SEQ_FEATURE	DOMAIN:Sema	4	2.6143790849673203	0.0014513192718250973	118666269, 118651902, 118662564, 118651389	137	31	18726	17.636920178949847	0.21991770693222534	0.08272519849403055	0.08127387922220546
Annotation Cluster 3	2.169854929348174	INTERPRO	IPR036352:Semap_dom_sf	4	2.6143790849673203	0.0016899377878617867	118666269, 118651902, 118662564, 118651389	139	31	18014	16.722209329310747	0.6319726783752622	0.1997506465252632	0.19907467141011848
Annotation Cluster 3	2.169854929348174	INTERPRO	IPR001627:Semap_dom	4	2.6143790849673203	0.0016899377878617867	118666269, 118651902, 118662564, 118651389	139	31	18014	16.722209329310747	0.6319726783752622	0.1997506465252632	0.19907467141011848
Annotation Cluster 3	2.169854929348174	SMART	SM00630:Sema	4	2.6143790849673203	0.0031599623933560982	118666269, 118651902, 118662564, 118651389	88	31	9066	13.29325513196481	0.28046954403166335	0.16431804445451711	0.16431804445451711
Annotation Cluster 3	2.169854929348174	KEGG_PATHWAY	mmyo04360:Axon guidance	7	4.57516339869281	0.0038459825927558895	118666269, 118650781, 118651902, 118662564, 118651389, 118663102, 118671862	72	188	8861	4.58237293144208	0.45810888189148646	0.6115112322481864	0.6115112322481864
Annotation Cluster 3	2.169854929348174	INTERPRO	IPR015943:WD40/YVTN_repeat-like_dom_sf	8	5.228758169934641	0.014767338106439112	118666269, 118676059, 118651902, 118658663, 118662601, 118662564, 118651389, 118677413	139	335	18014	3.0948566519918397	0.9998481442185508	0.7715633554759204	0.7689523119717717
Annotation Cluster 3	2.169854929348174	INTERPRO	IPR002165:Plexin_repeat	3	1.9607843137254901	0.020664086771201386	118651902, 118662564, 118651389	139	29	18014	13.40659885884396	0.9999956285716977	0.8146499836336032	0.8118931308971105
Annotation Cluster 3	2.169854929348174	INTERPRO	IPR016201:PSI	3	1.9607843137254901	0.03589294212251179	118666269, 118651902, 118662564	139	39	18014	9.96900940785833	0.9999999995850173	1.0	0.9983050847457627
Annotation Cluster 3	2.169854929348174	SMART	SM00423:PSI	3	1.9607843137254901	0.05365182720201528	118666269, 118651902, 118662564	88	39	9066	7.924825174825174	0.9967692854714487	0.7971128612870841	0.7971128612870841
Annotation Cluster 4	1.934152483912411	UP_SEQ_FEATURE	DOMAIN:BAR	3	1.9607843137254901	0.005877809398207121	118657747, 118661687, 118667565	137	16	18726	25.6286496350365	0.6350777429153288	0.16751756784890295	0.1645786631497994
Annotation Cluster 4	1.934152483912411	INTERPRO	IPR004148:BAR_dom	3	1.9607843137254901	0.015575743903443077	118657747, 118661687, 118667565	139	25	18014	15.551654676258995	0.999906514787182	0.7715633554759204	0.7689523119717717
Annotation Cluster 4	1.934152483912411	INTERPRO	IPR027267:AH/BAR_dom_sf	4	2.6143790849673203	0.017213859400964142	118657747, 118650781, 118661687, 118667565	139	71	18014	7.301246326882157	0.9999650632253972	0.7825685312284467	0.77992024516676
Annotation Cluster 5	1.869375173064046	KEGG_PATHWAY	mmyo04360:Axon guidance	7	4.57516339869281	0.0038459825927558895	118666269, 118650781, 118651902, 118662564, 118651389, 118663102, 118671862	72	188	8861	4.58237293144208	0.45810888189148646	0.6115112322481864	0.6115112322481864
Annotation Cluster 5	1.869375173064046	INTERPRO	IPR002909:IPT_dom	3	1.9607843137254901	0.023433248260188246	118651902, 118662564, 118663102	139	31	18014	12.54165699698306	0.9999991799447752	0.8146499836336032	0.8118931308971105
Annotation Cluster 5	1.869375173064046	SMART	SM00429:IPT	3	1.9607843137254901	0.027354871117179744	118651902, 118662564, 118663102	88	27	9066	11.446969696969695	0.9441196293293247	0.5689813192373387	0.5689813192373387
Annotation Cluster 6	1.774736970868894	INTERPRO	IPR008936:Rho_GTPase_activation_prot	6	3.9215686274509802	5.479649830174754E-4	118657747, 118650781, 118678124, 118651902, 118654096, 118662564	139	87	18014	8.93773257256264	0.2767035157752782	0.10794910165444266	0.10758379166576434
Annotation Cluster 6	1.774736970868894	UP_SEQ_FEATURE	DOMAIN:Rho-GAP	4	2.6143790849673203	0.011306686900188668	118657747, 118650781, 118678124, 118654096	137	64	18726	8.542883211678832	0.8569351101017788	0.2762062085617517	0.271360485604528
Annotation Cluster 6	1.774736970868894	INTERPRO	IPR000198:RhoGAP_dom	4	2.6143790849673203	0.013041815785896436	118657747, 118650781, 118678124, 118654096	139	64	18014	8.099820143884893	0.9995728672637644	0.7715633554759204	0.7689523119717717
Annotation Cluster 6	1.774736970868894	UP_KW_MOLECULAR_FUNCTION	KW-0343~GTPase activation	5	3.2679738562091507	0.018410248535657443	118657747, 118650781, 118678124, 118654096, 118678524	68	112	7394	4.854254201680672	0.5244451499757503	0.7364099414262977	0.7364099414262977
Annotation Cluster 6	1.774736970868894	SMART	SM00324:RhoGAP	4	2.6143790849673203	0.022418615816438146	118657747, 118650781, 118678124, 118654096	88	63	9066	6.541125541125542	0.9053972036465865	0.5689813192373387	0.5689813192373387
Annotation Cluster 6	1.774736970868894	GOTERM_MF_DIRECT	GO:0005096~GTPase activator activity	5	3.2679738562091507	0.06355544835057034	118657747, 118650781, 118678124, 118654096, 118678524	125	201	16637	3.3108457711442787	0.9999959251586585	1.0	1.0
Annotation Cluster 6	1.774736970868894	GOTERM_BP_DIRECT	GO:0007165~signal transduction	6	3.9215686274509802	0.17807122121291616	118671858, 118657747, 118650781, 118661705, 118654096, 118667115	122	398	16177	1.9989702611417743	1.0	1.0	1.0
Annotation Cluster 7	1.428656849019212	UP_KW_LIGAND	KW-0067~ATP-binding	15	9.803921568627452	0.005630031675094975	118676383, 118656209, 118651878, 118651622, 118656224, 118656754, 118652025, 118651651, 118656192, 118662044, 118672725, 118651902, 118668189, 118664426, 118662564	42	829	4890	2.1066689643287955	0.0707683531861183	0.07319041177623468	0.07319041177623468
Annotation Cluster 7	1.428656849019212	GOTERM_MF_DIRECT	GO:0005524~ATP binding	17	11.11111111111111	0.05019730598808789	118656998, 118676383, 118661549, 118656209, 118675142, 118651878, 118655694, 118651622, 118656224, 118656754, 118652025, 118651651, 118656192, 118662044, 118672725, 118668189, 118664426	125	1378	16637	1.641968069666183	0.9999407467675433	1.0	1.0
Annotation Cluster 7	1.428656849019212	UP_KW_LIGAND	KW-0547~Nucleotide-binding	12	7.8431372549019605	0.18316319260674108	118662044, 118676383, 118656209, 118672725, 118651902, 118651878, 118655694, 118668189, 118656224, 118662564, 118656754, 118652025	42	980	4890	1.4256559766763848	0.9279292751812863	0.7937071679625446	0.7937071679625446
Annotation Cluster 8	1.273080698309784	GOTERM_MF_DIRECT	GO:0003774~cytoskeletal motor activity	3	1.9607843137254901	0.014780065006877013	118661549, 118655694, 118652025	125	25	16637	15.97152	0.9400522261838841	0.9311440954332518	0.9311440954332518
Annotation Cluster 8	1.273080698309784	UP_SEQ_FEATURE	REGION:Actin-binding	3	1.9607843137254901	0.02664428919047105	118661549, 118655694, 118652025	137	35	18726	11.715954118873828	0.9901271986210447	0.455617345157055	0.44762405839991365
Annotation Cluster 8	1.273080698309784	UP_SEQ_FEATURE	DOMAIN:Myosin motor	3	1.9607843137254901	0.031040778863386225	118661549, 118655694, 118652025	137	38	18726	10.791010372646946	0.9954475990053159	0.48254301687627676	0.4740773499135351
Annotation Cluster 8	1.273080698309784	INTERPRO	IPR001609:Myosin_head_motor_dom-like	3	1.9607843137254901	0.03422078997327411	118661549, 118655694, 118652025	139	38	18014	10.231351760696706	0.9999999988443916	1.0	0.9983050847457627
Annotation Cluster 8	1.273080698309784	GOTERM_CC_DIRECT	GO:0016459~myosin complex	3	1.9607843137254901	0.04896601560199449	118661549, 118655694, 118652025	130	49	17833	8.398587127158557	0.9960045656429506	1.0	1.0
Annotation Cluster 8	1.273080698309784	SMART	SM00242:MYSc	3	1.9607843137254901	0.05121225521001298	118661549, 118655694, 118652025	88	38	9066	8.133373205741625	0.9957773711950285	0.7971128612870841	0.7971128612870841
Annotation Cluster 8	1.273080698309784	INTERPRO	IPR036961:Kinesin_motor_dom_sf	3	1.9607843137254901	0.1253618526932353	118661549, 118655694, 118652025	139	80	18014	4.859892086330936	1.0	1.0	0.9983050847457627
Annotation Cluster 8	1.273080698309784	KEGG_PATHWAY	mmyo04814:Motor proteins	3	1.9607843137254901	0.49706961962487534	118661549, 118655694, 118652025	72	207	8861	1.7836151368760063	1.0	1.0	1.0
Annotation Cluster 9	1.05588843148104	UP_SEQ_FEATURE	REPEAT:ANK	5	3.2679738562091507	0.0607622777001971	118651077, 118678941, 118676383, 118649628, 118652025	137	203	18726	3.3666534824350074	0.9999778886600007	0.7992576528256695	0.7852355887410086
Annotation Cluster 9	1.05588843148104	INTERPRO	IPR002110:Ankyrin_rpt	5	3.2679738562091507	0.08242412217004552	118651077, 118678941, 118676383, 118649628, 118652025	139	214	18014	3.0279701472466884	1.0	1.0	0.9983050847457627
Annotation Cluster 9	1.05588843148104	INTERPRO	IPR036770:Ankyrin_rpt-contain_sf	5	3.2679738562091507	0.08793650815265479	118651077, 118678941, 118676383, 118649628, 118652025	139	219	18014	2.9588384087250748	1.0	1.0	0.9983050847457627
Annotation Cluster 9	1.05588843148104	SMART	SM00248:ANK	5	3.2679738562091507	0.13570276040894141	118651077, 118678941, 118676383, 118649628, 118652025	88	206	9066	2.500551632833186	0.9999997411995076	0.9408724721686605	0.9408724721686605
Annotation Cluster 10	1.02529270220117	INTERPRO	IPR013098:Ig_I-set	5	3.2679738562091507	0.015666261024891784	118678653, 118658663, 118673512, 118678507, 118667542	139	125	18014	5.18388489208633	0.9999114596184027	0.7715633554759204	0.7689523119717717
Annotation Cluster 10	1.02529270220117	INTERPRO	IPR013783:Ig-like_fold	10	6.535947712418301	0.051220436216583703	118666269, 118678653, 118651902, 118658663, 118673512, 118678507, 118667101, 118667542, 118662564, 118663102	139	625	18014	2.0735539568345325	0.999999999999968	1.0	0.9983050847457627
Annotation Cluster 10	1.02529270220117	INTERPRO	IPR003598:Ig_sub2	5	3.2679738562091507	0.05318334476561387	118678653, 118658663, 118673512, 118678507, 118667542	139	184	18014	3.521660932123866	0.9999999999999906	1.0	0.9983050847457627
Annotation Cluster 10	1.02529270220117	INTERPRO	IPR003599:Ig_sub	6	3.9215686274509802	0.09496753048500704	118666269, 118678653, 118658663, 118673512, 118678507, 118667542	139	315	18014	2.4685166152792055	1.0	1.0	0.9983050847457627
Annotation Cluster 10	1.02529270220117	SMART	SM00408:IGc2	5	3.2679738562091507	0.10031829998573337	118678653, 118658663, 118673512, 118678507, 118667542	88	184	9066	2.799530632411067	0.9999832025163548	0.9408724721686605	0.9408724721686605
Annotation Cluster 10	1.02529270220117	UP_SEQ_FEATURE	DOMAIN:Ig-like	6	3.9215686274509802	0.12198519981157978	118666269, 118678653, 118658663, 118673512, 118678507, 118667542	137	360	18726	2.278102189781022	0.9999999997818204	1.0	0.9882352941176471
Annotation Cluster 10	1.02529270220117	INTERPRO	IPR007110:Ig-like_dom	6	3.9215686274509802	0.143146707498435	118666269, 118678653, 118658663, 118673512, 118678507, 118667542	139	360	18014	2.1599520383693047	1.0	1.0	0.9983050847457627
Annotation Cluster 10	1.02529270220117	SMART	SM00409:IG	6	3.9215686274509802	0.18478478982665938	118666269, 118678653, 118658663, 118673512, 118678507, 118667542	88	315	9066	1.9623376623376623	0.9999999994080071	1.0	1.0
Annotation Cluster 10	1.02529270220117	INTERPRO	IPR036179:Ig-like_dom_sf	6	3.9215686274509802	0.18531533548409962	118666269, 118678653, 118658663, 118673512, 118678507, 118667542	139	394	18014	1.9735602381039332	1.0	1.0	0.9983050847457627
Annotation Cluster 10	1.02529270220117	UP_KW_DOMAIN	KW-0393~Immunoglobulin domain	5	3.2679738562091507	0.22975623467727482	118666269, 118678653, 118673512, 118678507, 118667542	94	256	9715	2.0185754654255317	0.9846520255958299	1.0	1.0
Annotation Cluster 11	0.8547950855917192	GOTERM_CC_DIRECT	GO:0005886~plasma membrane	32	20.915032679738562	0.003085528184550757	118660815, 118650392, 118674183, 118655648, 118673512, 118654198, 118651622, 118678507, 118651389, 118676841, 118656732, 118663573, 118666269, 118656192, 118662223, 118662564, 118678653, 118654526, 118674778, 118651878, 118654168, 118676514, 118651651, 118669428, 118664673, 118670007, 118651902, 118661687, 118667542, 118664510, 118668810, 118649512	130	2609	17833	1.6825072972255801	0.2881818493190732	0.33940810030058327	0.33940810030058327
Annotation Cluster 11	0.8547950855917192	UP_KW_CELLULAR_COMPONENT	KW-0472~Membrane	47	30.718954248366014	0.08455123555077526	118660815, 118676466, 118668160, 118668084, 118650392, 118674183, 118659148, 118673512, 118654198, 118670780, 118678507, 118654772, 118651389, 118676841, 118654113, 118678701, 118663573, 118656192, 118667538, 118669134, 118668860, 118668784, 118666009, 118649564, 118662223, 118660044, 118662564, 118655757, 118678653, 118654526, 118664829, 118674778, 118651634, 118654168, 118676514, 118651651, 118…	73	5435	9847	1.166485614548021	0.8291240833983403	1.0	1.0
Annotation Cluster 11	0.8547950855917192	UP_SEQ_FEATURE	TRANSMEM:Helical	38	24.836601307189543	0.28745748162924367	118660815, 118676466, 118668160, 118668084, 118650392, 118674183, 118659148, 118673512, 118670780, 118678507, 118654772, 118651389, 118678701, 118663573, 118656192, 118667538, 118669134, 118668784, 118666009, 118649564, 118662223, 118660044, 118662564, 118654526, 118664829, 118674778, 118654168, 118676514, 118651651, 118669428, 118664673, 118670007, 118651902, 118650615, 118667542, 118667267, 118…	137	4646	18726	1.1179666363970577	1.0	1.0	0.9882352941176471
Annotation Cluster 11	0.8547950855917192	UP_KW_DOMAIN	KW-0812~Transmembrane	35	22.875816993464053	0.8053889182651811	118660815, 118676466, 118650392, 118674183, 118659148, 118673512, 118670780, 118678507, 118654772, 118651389, 118676841, 118654113, 118678701, 118663573, 118656192, 118667538, 118669134, 118668784, 118666009, 118649564, 118662223, 118660044, 118662564, 118654526, 118664829, 118674778, 118664673, 118670007, 118651902, 118650615, 118667265, 118667542, 118667267, 118664510, 118668810	94	3924	9715	0.9218367059231787	0.9999999999957667	1.0	1.0
Annotation Cluster 11	0.8547950855917192	UP_KW_DOMAIN	KW-1133~Transmembrane helix	22	14.37908496732026	0.8810404129625214	118660815, 118654526, 118664829, 118674183, 118673512, 118670780, 118678507, 118654772, 118651389, 118676841, 118654113, 118677667, 118678701, 118656192, 118667538, 118669134, 118667265, 118667542, 118666009, 118660044, 118664510, 118668810	94	2666	9715	0.8528594914686118	0.9999999999999984	1.0	1.0
Annotation Cluster 12	0.7580403616182714	UP_SEQ_FEATURE	DOMAIN:SAM	3	1.9607843137254901	0.13666297796748916	118651077, 118670007, 118651622	137	89	18726	4.607397687197572	0.9999999999877864	1.0	0.9882352941176471
Annotation Cluster 12	0.7580403616182714	INTERPRO	IPR001660:SAM	3	1.9607843137254901	0.16217756229083768	118651077, 118670007, 118651622	139	94	18014	4.136078371345477	1.0	1.0	0.9983050847457627
Annotation Cluster 12	0.7580403616182714	INTERPRO	IPR013761:SAM/pointed_sf	3	1.9607843137254901	0.2400143824916672	118651077, 118670007, 118651622	139	122	18014	3.186814482839958	1.0	1.0	0.9983050847457627
Annotation Cluster 13	0.69913418956041	UP_KW_BIOLOGICAL_PROCESS	KW-0221~Differentiation	6	3.9215686274509802	0.009233402293422885	118666269, 118655648, 118656224, 118667498, 118651389, 118651102	43	163	5234	4.4805250392352685	0.24991228494060302	0.2862354710961094	0.2862354710961094
Annotation Cluster 13	0.69913418956041	GOTERM_CC_DIRECT	GO:0005615~extracellular space	10	6.535947712418301	0.30439341170004863	118666269, 118663362, 118650392, 118674592, 118658663, 118671343, 118667101, 118654475, 118651389, 118651102	130	1006	17833	1.3635877045419789	1.0	1.0	1.0
Annotation Cluster 13	0.69913418956041	UP_KW_MOLECULAR_FUNCTION	KW-9996~Developmental protein	5	3.2679738562091507	0.3441826133880914	118666269, 118667498, 118654475, 118651389, 118651102	68	327	7394	1.6626191761108113	0.9999999530844244	1.0	1.0
Annotation Cluster 13	0.69913418956041	UP_KW_MOLECULAR_FUNCTION	KW-0217~Developmental protein	5	3.2679738562091507	0.3441826133880914	118666269, 118667498, 118654475, 118651389, 118651102	68	327	7394	1.6626191761108113	0.9999999530844244	1.0	1.0
Annotation Cluster 13	0.69913418956041	UP_KW_CELLULAR_COMPONENT	KW-0964~Secreted	4	2.6143790849673203	0.9592994384140211	118666269, 118667101, 118654475, 118651102	73	869	9847	0.6208994750697542	1.0	1.0	1.0
Annotation Cluster 14	0.6758276355583627	UP_KW_LIGAND	KW-0479~Metal-binding	24	15.686274509803921	0.08535336123145787	118660815, 118655757, 118654647, 118668084, 118654526, 118650392, 118664829, 118658663, 118667919, 118654198, 118651622, 118656224, 118654992, 118676841, 118651651, 118667538, 118662044, 118672725, 118670717, 118665704, 118667265, 118664510, 118667115, 118660442	42	2165	4890	1.2906631474760806	0.6864596379563646	0.5547968480044762	0.5547968480044762
Annotation Cluster 14	0.6758276355583627	GOTERM_MF_DIRECT	GO:0046872~metal ion binding	17	11.11111111111111	0.1642003129723186	118655757, 118668084, 118654526, 118650392, 118661705, 118654198, 118651622, 118656224, 118654992, 118676841, 118677413, 118656192, 118667538, 118672725, 118670717, 118665704, 118660442	125	1647	16637	1.3737899210686098	0.9999999999999981	1.0	1.0
Annotation Cluster 14	0.6758276355583627	UP_KW_LIGAND	KW-0862~Zinc	16	10.457516339869281	0.6697650548412604	118654647, 118668084, 118654526, 118650392, 118671343, 118667919, 118651622, 118656224, 118654992, 118677413, 118667538, 118662044, 118670717, 118665704, 118667115, 118660442	42	1896	4890	0.9825195901145268	0.9999994444804287	1.0	1.0
Annotation Cluster 15	0.6358877616796341	INTERPRO	IPR015943:WD40/YVTN_repeat-like_dom_sf	8	5.228758169934641	0.014767338106439112	118666269, 118676059, 118651902, 118658663, 118662601, 118662564, 118651389, 118677413	139	335	18014	3.0948566519918397	0.9998481442185508	0.7715633554759204	0.7689523119717717
Annotation Cluster 15	0.6358877616796341	UP_SEQ_FEATURE	REPEAT:WD	3	1.9607843137254901	0.4832712598038246	118676059, 118662601, 118677413	137	223	18726	1.8388268796438745	1.0	1.0	0.9882352941176471
Annotation Cluster 15	0.6358877616796341	INTERPRO	IPR001680:WD40_rpt	3	1.9607843137254901	0.6092660574331558	118676059, 118662601, 118677413	139	267	18014	1.4561474415972842	1.0	1.0	0.9983050847457627
Annotation Cluster 15	0.6358877616796341	INTERPRO	IPR036322:WD40_repeat_dom_sf	3	1.9607843137254901	0.6578831792588024	118676059, 118662601, 118677413	139	292	18014	1.3314772839262838	1.0	1.0	0.9983050847457627
Annotation Cluster 16	0.6229706750095478	UP_KW_DOMAIN	KW-0802~TPR repeat	3	1.9607843137254901	0.1544741754930987	118653503, 118677175, 118678218	94	73	9715	4.247303993004954	0.9317614129889686	1.0	1.0
Annotation Cluster 16	0.6229706750095478	UP_SEQ_FEATURE	REPEAT:TPR	3	1.9607843137254901	0.17467237277606582	118653503, 118677175, 118678218	137	104	18726	3.942869174621	0.9999999999999944	1.0	0.9882352941176471
Annotation Cluster 16	0.6229706750095478	INTERPRO	IPR019734:TPR_rpt	3	1.9607843137254901	0.2541892266858584	118653503, 118677175, 118678218	139	127	18014	3.0613493457202745	1.0	1.0	0.9983050847457627
Annotation Cluster 16	0.6229706750095478	INTERPRO	IPR011990:TPR-like_helical_dom_sf	3	1.9607843137254901	0.46976434887011104	118653503, 118677175, 118678218	139	206	18014	1.8873367325557031	1.0	1.0	0.9983050847457627
Annotation Cluster 17	0.5077223652983993	INTERPRO	IPR011993:PH-like_dom_sf	6	3.9215686274509802	0.2356584527311376	118657747, 118651077, 118668057, 118651622, 118654387, 118659931	139	431	18014	1.804136273347911	1.0	1.0	0.9983050847457627
Annotation Cluster 17	0.5077223652983993	UP_SEQ_FEATURE	DOMAIN:PH	4	2.6143790849673203	0.27304134066735164	118657747, 118651622, 118654387, 118659931	137	250	18726	2.186978102189781	1.0	1.0	0.9882352941176471
Annotation Cluster 17	0.5077223652983993	INTERPRO	IPR001849:PH_domain	4	2.6143790849673203	0.3273438473430696	118657747, 118651622, 118654387, 118659931	139	263	18014	1.9710588943294034	1.0	1.0	0.9983050847457627
Annotation Cluster 17	0.5077223652983993	SMART	SM00233:PH	4	2.6143790849673203	0.4421757557062055	118657747, 118651622, 118654387, 118659931	88	254	9066	1.622405153901217	1.0	1.0	1.0
Annotation Cluster 18	0.4902413574450112	UP_SEQ_FEATURE	DOMAIN:PDZ	3	1.9607843137254901	0.2833543232339518	118656754, 118656732, 118660442	137	145	18726	2.827988925245407	1.0	1.0	0.9882352941176471
Annotation Cluster 18	0.4902413574450112	INTERPRO	IPR001478:PDZ	3	1.9607843137254901	0.3052327756033193	118656754, 118656732, 118660442	139	145	18014	2.681319771768792	1.0	1.0	0.9983050847457627
Annotation Cluster 18	0.4902413574450112	INTERPRO	IPR036034:PDZ_sf	3	1.9607843137254901	0.31608993576648375	118656754, 118656732, 118660442	139	149	18014	2.6093380329293616	1.0	1.0	0.9983050847457627
Annotation Cluster 18	0.4902413574450112	SMART	SM00228:PDZ	3	1.9607843137254901	0.40018692289723434	118656754, 118656732, 118660442	88	143	9066	2.161315956770502	1.0	1.0	1.0
Annotation Cluster 19	0.3995286708571926	UP_KW_MOLECULAR_FUNCTION	KW-0407~Ion channel	5	3.2679738562091507	0.29035199827974967	118674183, 118674778, 118662223, 118676514, 118654168	68	301	7394	1.8062341215555988	0.9999988991722535	1.0	1.0
Annotation Cluster 19	0.3995286708571926	UP_KW_BIOLOGICAL_PROCESS	KW-0406~Ion transport	5	3.2679738562091507	0.29154014759790103	118663573, 118668160, 118674183, 118674778, 118662223	43	341	5234	1.7847643729114095	0.9999771033168763	1.0	1.0
Annotation Cluster 19	0.3995286708571926	UP_KW_BIOLOGICAL_PROCESS	KW-0813~Transport	10	6.535947712418301	0.7478091913869783	118663573, 118668160, 118674183, 118659137, 118674778, 118668860, 118662223, 118676514, 118654168, 118677667	43	1297	5234	0.9384805723404637	1.0	1.0	1.0
Annotation Cluster 20	0.3878919429808141	UP_KW_MOLECULAR_FUNCTION	KW-0418~Kinase	11	7.18954248366013	0.11412182259893203	118670007, 118650281, 118661549, 118672725, 118651878, 118659225, 118668189, 118651622, 118656224, 118656754, 118661498	68	722	7394	1.6566319048394982	0.9921483643420822	1.0	1.0
Annotation Cluster 20	0.3878919429808141	GOTERM_MF_DIRECT	GO:0004672~protein kinase activity	3	1.9607843137254901	0.2996421316074528	118676383, 118661549, 118668189	125	147	16637	2.7162448979591836	1.0	1.0	1.0
Annotation Cluster 20	0.3878919429808141	GOTERM_MF_DIRECT	GO:0004674~protein serine/threonine kinase activity	4	2.6143790849673203	0.35932146505194185	118661549, 118668189, 118656224, 118656754	125	286	16637	1.8614825174825176	1.0	1.0	1.0
Annotation Cluster 20	0.3878919429808141	INTERPRO	IPR011009:Kinase-like_dom_sf	6	3.9215686274509802	0.3617599006375733	118676383, 118661549, 118651878, 118668189, 118656224, 118656754	139	516	18014	1.5069432825832358	1.0	1.0	0.9983050847457627
Annotation Cluster 20	0.3878919429808141	UP_KW_MOLECULAR_FUNCTION	KW-0723~Serine/threonine-protein kinase	4	2.6143790849673203	0.40117366323360093	118661549, 118668189, 118656224, 118656754	68	252	7394	1.7259570494864611	0.999999998763951	1.0	1.0
Annotation Cluster 20	0.3878919429808141	INTERPRO	IPR008271:Ser/Thr_kinase_AS	4	2.6143790849673203	0.42083646713610334	118661549, 118668189, 118656224, 118656754	139	308	18014	1.68307951041764	1.0	1.0	0.9983050847457627
Annotation Cluster 20	0.3878919429808141	UP_SEQ_FEATURE	DOMAIN:Protein kinase	5	3.2679738562091507	0.4492561626424836	118676383, 118661549, 118668189, 118656224, 118656754	137	472	18726	1.4479463070642087	1.0	1.0	0.9882352941176471
Annotation Cluster 20	0.3878919429808141	INTERPRO	IPR000719:Prot_kinase_dom	5	3.2679738562091507	0.4903670511301351	118676383, 118661549, 118668189, 118656224, 118656754	139	472	18014	1.372850871844897	1.0	1.0	0.9983050847457627
Annotation Cluster 20	0.3878919429808141	GOTERM_BP_DIRECT	GO:0006468~protein phosphorylation	4	2.6143790849673203	0.6448647004209431	118676383, 118661549, 118668189, 118656224	122	441	16177	1.2027062190996618	1.0	1.0	1.0
Annotation Cluster 20	0.3878919429808141	SMART	SM00220:S_TKc	4	2.6143790849673203	0.6568219468264298	118661549, 118668189, 118656224, 118656754	88	349	9066	1.1807762438134932	1.0	1.0	1.0
Annotation Cluster 20	0.3878919429808141	INTERPRO	IPR017441:Protein_kinase_ATP_BS	3	1.9607843137254901	0.7725669011001162	118676383, 118661549, 118656224	139	365	18014	1.065181827141027	1.0	1.0	0.9983050847457627
Annotation Cluster 21	0.3781811581877169	UP_SEQ_FEATURE	DOMAIN:Fibronectin type-III	3	1.9607843137254901	0.39725049399028534	118673512, 118667101, 118667542	137	188	18726	2.1811616710669357	1.0	1.0	0.9882352941176471
Annotation Cluster 21	0.3781811581877169	SMART	SM00060:FN3	3	1.9607843137254901	0.40356701063801576	118673512, 118667101, 118667542	88	144	9066	2.1463068181818183	1.0	1.0	1.0
Annotation Cluster 21	0.3781811581877169	INTERPRO	IPR003961:FN3_dom	3	1.9607843137254901	0.4312101991704006	118673512, 118667101, 118667542	139	191	18014	2.035556894798298	1.0	1.0	0.9983050847457627
Annotation Cluster 21	0.3781811581877169	INTERPRO	IPR036116:FN3_sf	3	1.9607843137254901	0.44422831717286754	118673512, 118667101, 118667542	139	196	18014	1.9836294229922184	1.0	1.0	0.9983050847457627
Annotation Cluster 22	0.1185950040054659	UP_KW_MOLECULAR_FUNCTION	KW-0010~Activator	4	2.6143790849673203	0.38634323282847827	118661195, 118670717, 118662216, 118658247	68	246	7394	1.76805356288857	0.9999999967113238	1.0	1.0
Annotation Cluster 22	0.1185950040054659	GOTERM_MF_DIRECT	GO:0000981~DNA-binding transcription factor activity, RNA polymerase II-specific	8	5.228758169934641	0.6615317392811353	118661195, 118654647, 118662216, 118667498, 118654992, 118661411, 118672883, 118663102	125	1038	16637	1.0257880539499036	1.0	1.0	1.0
Annotation Cluster 22	0.1185950040054659	GOTERM_BP_DIRECT	GO:0006357~regulation of transcription by RNA polymerase II	8	5.228758169934641	0.7500886375383817	118661195, 118654647, 118662216, 118667498, 118654992, 118661411, 118672883, 118663102	122	1131	16177	0.9379194387673754	1.0	1.0	1.0
Annotation Cluster 22	0.1185950040054659	UP_KW_BIOLOGICAL_PROCESS	KW-0805~Transcription regulation	7	4.57516339869281	0.8411909519075993	118661195, 118667538, 118670717, 118662216, 118667498, 118658247, 118663102	43	1001	5234	0.8511953163115955	1.0	1.0	1.0
Annotation Cluster 22	0.1185950040054659	GOTERM_MF_DIRECT	GO:0000978~RNA polymerase II cis-regulatory region sequence-specific DNA binding	6	3.9215686274509802	0.8546105805663632	118661195, 118654647, 118667498, 118654992, 118672883, 118663102	125	968	16637	0.8249752066115703	1.0	1.0	1.0
Annotation Cluster 22	0.1185950040054659	UP_KW_BIOLOGICAL_PROCESS	KW-0804~Transcription	7	4.57516339869281	0.8686657460475021	118661195, 118667538, 118670717, 118662216, 118667498, 118658247, 118663102	43	1041	5234	0.8184884837924179	1.0	1.0	1.0
Annotation Cluster 22	0.1185950040054659	UP_KW_MOLECULAR_FUNCTION	KW-0238~DNA-binding	4	2.6143790849673203	0.9435827690511445	118661195, 118670717, 118667498, 118672883	68	654	7394	0.6650476704443244	1.0	1.0	1.0
Annotation Cluster 22	0.1185950040054659	UP_KW_CELLULAR_COMPONENT	KW-0539~Nucleus	8	5.228758169934641	0.996111215392167	118661195, 118667538, 118670717, 118659137, 118658683, 118658247, 118676865, 118654279	73	2041	9847	0.5287228259045726	1.0	1.0	1.0
Annotation Cluster 23	0.117259147182776	KEGG_PATHWAY	mmyo04080:Neuroactive ligand-receptor interaction	5	3.2679738562091507	0.32803769609961375	118664673, 118669428, 118675748, 118667267, 118654168	72	361	8861	1.704562942443829	1.0	1.0	1.0
Annotation Cluster 23	0.117259147182776	UP_SEQ_FEATURE	DOMAIN:G-protein coupled receptors family 1 profile	3	1.9607843137254901	0.8693056507213737	118664673, 118669428, 118668084	137	483	18726	0.848982182527089	1.0	1.0	0.9882352941176471
Annotation Cluster 23	0.117259147182776	INTERPRO	IPR000276:GPCR_Rhodpsn	3	1.9607843137254901	0.8838260815238039	118664673, 118669428, 118668084	139	477	18014	0.8150762408940772	1.0	1.0	0.9983050847457627
Annotation Cluster 23	0.117259147182776	INTERPRO	IPR017452:GPCR_Rhodpsn_7TM	3	1.9607843137254901	0.8880722555839015	118664673, 118669428, 118668084	139	483	18014	0.8049510701997409	1.0	1.0	0.9983050847457627
Annotation Cluster 23	0.117259147182776	UP_KW_MOLECULAR_FUNCTION	KW-0807~Transducer	4	2.6143790849673203	0.919897304650366	118664673, 118669428, 118668084, 118667267	68	604	7394	0.7201012855473314	1.0	1.0	1.0
Annotation Cluster 23	0.117259147182776	UP_KW_MOLECULAR_FUNCTION	KW-0675~Receptor	8	5.228758169934641	0.9611571457382077	118664673, 118669428, 118668084, 118667267, 118667542, 118662223, 118667115, 118654168	68	1291	7394	0.6738050758645829	1.0	1.0	1.0
Annotation Cluster 24	0.05448168638736832	UP_SEQ_FEATURE	DOMAIN:C2H2-type	4	2.6143790849673203	0.7989031726308579	118654647, 118670717, 118665704, 118654992	137	582	18726	0.9394235834148543	1.0	1.0	0.9882352941176471
Annotation Cluster 24	0.05448168638736832	INTERPRO	IPR013087:Znf_C2H2_type	4	2.6143790849673203	0.8377247988589882	118654647, 118670717, 118665704, 118654992	139	594	18014	0.8727078942906282	1.0	1.0	0.9983050847457627
Annotation Cluster 24	0.05448168638736832	INTERPRO	IPR036236:Znf_C2H2_sf	3	1.9607843137254901	0.9312363543592918	118654647, 118670717, 118654992	139	560	18014	0.6942702980472766	1.0	1.0	0.9983050847457627
Annotation Cluster 24	0.05448168638736832	SMART	SM00355:ZnF_C2H2	3	1.9607843137254901	0.971444099492745	118654647, 118670717, 118654992	88	548	9066	0.5639930325149303	1.0	1.0	1.0
