# Supplementary material for: Genome-Wide Association Reveals Signalling-Linked Infection Tolerance in Hibernating Bats
Source: Pathogens. 2026 Jan 30;15(2):149. doi: 10.3390/pathogens15020149 (PMC12943343; doi:10.3390/pathogens15020149)
Supplement: Supplementary file 1 [file pathogens-15-00149-s001.zip › TableS1treewas.xlsx]

## Sheet: treeWAS-signifikantneAll
variable	CHROM	POS	score.1	score.2	score.3	p.value.1	p.value.2	p.value.3	G1P1	G0P0	G1P0	G0P1	GeneName	GeneID
glucose	NW_023416313.1	9508016	NA	-1.8444265353948	NA	NA	1.30094146768567e-05	NA	NA	NA	NA	NA	NA	NA
HCO3	NW_023416313.1	12127302	-0.188841927303466	NA	NA	2.42447752509811e-05	NA	NA	NA	NA	NA	NA	NA	NA
HCO3	NW_023416313.1	12127353	-0.198140321217244	NA	NA	4.13935187215664e-06	NA	NA	NA	NA	NA	NA	NA	NA
tCO2	NW_023416313.1	12127353	-0.128205128205128	NA	NA	2.89762513009384e-05	NA	NA	NA	NA	NA	NA	NA	NA
Cl	NW_023416313.1	16467972	NA	1.67786513167104	NA	NA	4.1396186938325e-06	NA	NA	NA	NA	NA	NA	NA
Cl	NW_023416313.1	16467996	NA	1.95028827503936	NA	NA	0	NA	NA	NA	NA	NA	NA	NA
Cl	NW_023416313.1	16468306	NA	1.86589199891883	NA	NA	1.18274819826958e-06	NA	NA	NA	NA	NA	NA	NA
log.uv.cm.1	NW_023416313.1	17453785	NA	-1.16952086728744	NA	NA	1.77411705151176e-05	NA	NA	NA	NA	NA	NA	NA
tCO2	NW_023416313.1	20303437	-0.123321123321123	NA	NA	6.80054877472136e-05	NA	NA	NA	NA	NA	NA	NA	NA
urea	NW_023416313.1	21504867	NA	-1.40634878603195	NA	NA	8.92933701150955e-05	NA	NA	NA	NA	NA	NA	NA
pH	NW_023416313.1	22756775	NA	1.84019080025049	NA	NA	1.95150105912756e-05	NA	NA	NA	NA	NA	NA	NA
pH	NW_023416313.1	22756881	NA	1.84613741790887	NA	NA	1.95150105912756e-05	NA	NA	NA	NA	NA	NA	NA
tCO2	NW_023416313.1	23105264	0.130647130647131	NA	NA	1.65578578862347e-05	NA	NA	NA	NA	NA	NA	NA	NA
hb	NW_023416313.1	25589583	NA	-0.981667835552049	NA	NA	9.28398589307156e-05	NA	NA	NA	NA	NA	APBB2	118668057
urea	NW_023416313.1	25589727	NA	1.42682663086632	NA	NA	7.68750868540558e-05	NA	NA	NA	NA	NA	APBB2	118668057
urea	NW_023416313.1	25589747	NA	1.42682663086632	NA	NA	7.68750868540558e-05	NA	NA	NA	NA	NA	APBB2	118668057
log.pd.cm.1	NW_023416313.1	31380184	NA	-2.26588726167204	NA	NA	8.27910519429764e-06	NA	NA	NA	NA	NA	NA	NA
angap	NW_023416313.1	52101200	NA	-1.11057973777317	NA	NA	6.50496890919339e-06	NA	NA	NA	NA	NA	NA	NA
Bartonella	NW_023416313.1	54209669	NA	NA	-0.962790697674427	NA	NA	2.66239106383459e-05	1	9	6	199	NA	NA
log.uv.cm.1	NW_023416313.1	56102698	0.714509803921569	NA	NA	4.4352926287794e-05	NA	NA	NA	NA	NA	NA	NA	NA
urea	NW_023416313.1	59658325	NA	1.83296251663943	NA	NA	6.50481504149703e-06	NA	NA	NA	NA	NA	NA	NA
urea	NW_023416313.1	59658345	NA	1.83296251663943	NA	NA	6.50481504149703e-06	NA	NA	NA	NA	NA	NA	NA
Cl	NW_023416313.1	71017491	NA	1.55285664412138	NA	NA	1.18274819823627e-05	NA	NA	NA	NA	NA	BANK1	118671858
Na	NW_023416313.1	71017491	NA	1.69455268961875	NA	NA	5.32225987881496e-06	NA	NA	NA	NA	NA	BANK1	118671858
urea	NW_023416313.1	71017491	NA	1.67099237225513	NA	NA	1.83317514805825e-05	NA	NA	NA	NA	NA	BANK1	118671858
urea	NW_023416313.1	71017610	NA	1.67047942651671	NA	NA	1.83317514805825e-05	NA	NA	NA	NA	NA	BANK1	118671858
Cl	NW_023416313.1	71017615	NA	1.71383534170387	NA	NA	2.95687049556292e-06	NA	NA	NA	NA	NA	BANK1	118671858
Na	NW_023416313.1	71017615	NA	1.75171853153732	NA	NA	4.13953546130053e-06	NA	NA	NA	NA	NA	BANK1	118671858
urea	NW_023416313.1	71017615	NA	1.56950367254538	NA	NA	3.54808093172565e-05	NA	NA	NA	NA	NA	BANK1	118671858
Cl	NW_023416313.1	71017635	NA	1.59080801864982	NA	NA	8.87061148668877e-06	NA	NA	NA	NA	NA	BANK1	118671858
Na	NW_023416313.1	71017635	NA	1.71065156724854	NA	NA	4.73089767005774e-06	NA	NA	NA	NA	NA	BANK1	118671858
urea	NW_023416313.1	71017635	NA	1.54221122840723	NA	NA	4.0802930714845e-05	NA	NA	NA	NA	NA	BANK1	118671858
Cl	NW_023416313.1	71017652	NA	1.55285664412138	NA	NA	1.18274819823627e-05	NA	NA	NA	NA	NA	BANK1	118671858
Na	NW_023416313.1	71017652	NA	1.69455268961875	NA	NA	5.32225987881496e-06	NA	NA	NA	NA	NA	BANK1	118671858
urea	NW_023416313.1	71017652	NA	1.67099237225513	NA	NA	1.83317514805825e-05	NA	NA	NA	NA	NA	BANK1	118671858
pH	NW_023416313.1	74694338	NA	1.86065946861813	NA	NA	1.71495547620637e-05	NA	NA	NA	NA	NA	NA	NA
Cl	NW_023416313.1	75379126	NA	1.37556162280334	NA	NA	4.43530574336659e-05	NA	NA	NA	NA	NA	NA	NA
tCO2	NW_023416313.1	75379235	-0.124542124542125	NA	NA	5.38130381303459e-05	NA	NA	NA	NA	NA	NA	NA	NA
tCO2	NW_023416313.1	76744003	0.122100122100122	NA	NA	8.27892894313953e-05	NA	NA	NA	NA	NA	NA	NA	NA
Trypanosoma	NW_023416313.1	79898311	NA	NA	0.789308176100632	NA	NA	4.0211797904921e-05	9	76	5	8	LOC118672725	118672725
Trypanosoma	NW_023416313.1	79898462	NA	NA	0.790880503144657	NA	NA	4.0211797904921e-05	9	77	5	8	LOC118672725	118672725
log.pd.cm.1	NW_023416313.1	83286102	NA	-2.33884845505506	NA	NA	4.73091725383679e-06	NA	NA	NA	NA	NA	NA	NA
log.pd.cm.1	NW_023416313.1	83286109	NA	-2.33884845505506	NA	NA	4.73091725383679e-06	NA	NA	NA	NA	NA	NA	NA
log.pd.cm.1	NW_023416313.1	83286157	NA	-2.03012928378937	NA	NA	3.31164207771906e-05	NA	NA	NA	NA	NA	NA	NA
log.pd.cm.1	NW_023416313.1	83286188	NA	-1.91677396020501	NA	NA	5.26314544495587e-05	NA	NA	NA	NA	NA	NA	NA
log.pd.cm.1	NW_023416313.1	84362285	NA	2.14475296430578	NA	NA	1.77409397020822e-05	NA	NA	NA	NA	NA	NA	NA
angap	NW_023416313.1	94472012	NA	0.919060632813439	NA	NA	8.9886843109066e-05	NA	NA	NA	NA	NA	NA	NA
Trypanosoma	NW_023416313.1	95957219	0.710280373831776	NA	NA	5.3221497227085e-06	NA	NA	2	80	0	6	NA	NA
BE	NW_023416313.1	97923214	NA	1.55293992271191	NA	NA	5.91357312895724e-07	NA	NA	NA	NA	NA	CACNB2	118674183
HCO3	NW_023416313.1	97923214	NA	2.29806498581276	NA	NA	5.91335981736663e-07	NA	NA	NA	NA	NA	CACNB2	118674183
log.pd.cm.1	NW_023416313.1	97923214	NA	-2.25286476335474	NA	NA	9.4618345077846e-06	NA	NA	NA	NA	NA	CACNB2	118674183
pCO2	NW_023416313.1	97923214	NA	2.02624836638765	NA	NA	1.59668835009175e-05	NA	NA	NA	NA	NA	CACNB2	118674183
tCO2	NW_023416313.1	97923214	NA	1.56264842176386	NA	NA	4.73081653895591e-06	NA	NA	NA	NA	NA	CACNB2	118674183
pH	NW_023416313.1	101251243	-0.189974409152491	-1.80560653908649	NA	2.48372862071689e-05	2.54286501644163e-05	NA	NA	NA	NA	NA	NA	NA
log.pd.cm.1	NW_023416313.1	102083114	NA	-2.07951837276449	NA	NA	2.3654586269406e-05	NA	NA	NA	NA	NA	NA	NA
log.uv.cm.1	NW_023416313.1	103262104	NA	-1.06475665307107	NA	NA	6.0319979751422e-05	NA	NA	NA	NA	NA	NA	NA
log.uv.cm.1	NW_023416313.1	103262171	NA	-1.06475665307107	NA	NA	6.0319979751422e-05	NA	NA	NA	NA	NA	NA	NA
Trypanosoma	NW_023416313.1	104347910	NA	-4	NA	NA	2.365399876747e-06	NA	1	17	30	16	NA	NA
Na	NW_023416313.1	134998472	NA	1.34486555389876	NA	NA	8.81129691054916e-05	NA	NA	NA	NA	NA	SLC25A21	118677667
pCO2	NW_023416313.1	134998472	NA	1.75236333285403	NA	NA	5.7362507392078e-05	NA	NA	NA	NA	NA	SLC25A21	118677667
tCO2	NW_023416313.1	134998472	NA	1.26872236542886	NA	NA	4.37600529851201e-05	NA	NA	NA	NA	NA	SLC25A21	118677667
Cl	NW_023416313.1	143152481	NA	1.58320688730013	NA	NA	8.87061148668877e-06	NA	NA	NA	NA	NA	NA	NA
K	NW_023416313.1	164792429	NA	1.48666257887262	NA	NA	2.48373743346741e-05	NA	NA	NA	NA	NA	SEMA6D	118651389
angap	NW_023416313.1	165142093	NA	0.984950219170115	NA	NA	4.31693391247379e-05	NA	NA	NA	NA	NA	SEMA6D	118651389
log.uv.cm.1	NW_023416313.1	167143513	NA	NA	-0.707926969459604	NA	NA	3.31168516282121e-05	NA	NA	NA	NA	ATP8B4	118651651
log.pd.cm.1	NW_023416313.1	181659391	NA	1.84724061961467	NA	NA	6.85983001814661e-05	NA	NA	NA	NA	NA	NA	NA
Bartonella	NW_023416313.1	193443696	NA	NA	-0.95736434108528	NA	NA	4.43731843972062e-05	2	7	7	196	PRKCH	118656224
BE	NW_023416313.1	196407816	NA	1.28641102477597	NA	NA	2.18802205762536e-05	NA	NA	NA	NA	NA	NA	NA
HCO3	NW_023416313.1	196407816	NA	1.64750782771419	NA	NA	3.96195107759123e-05	NA	NA	NA	NA	NA	NA	NA
tCO2	NW_023416313.1	196407816	NA	1.23348926500908	NA	NA	5.55870943325099e-05	NA	NA	NA	NA	NA	NA	NA
Trypanosoma	NW_023416313.1	197844185	NA	2025-05-03	NA	NA	6.50484966113751e-06	NA	5	81	1	14	MPP5	118656732
Trypanosoma	NW_023416313.1	198802013	-0.719626168224299	NA	NA	1.18269993842901e-06	NA	NA	1	2	77	3	RAD51B	118656998
angap	NW_023416313.1	201429176	NA	-1.02365669769849	NA	NA	2.89766796864876e-05	NA	NA	NA	NA	NA	NA	NA
log.uv.cm.1	NW_023416313.1	206150306	0.717647058823529	NA	NA	2.01066599171407e-05	NA	NA	NA	NA	NA	NA	SNW1	118658683
Na	NW_023416313.1	209234890	NA	-1.41811449893292	NA	NA	5.61794098323798e-05	NA	NA	NA	NA	NA	STON2	118658829
Trypanosoma	NW_023416314.1	5174719	0.719626168224299	NA	NA	1.18269993842901e-06	NA	NA	1	84	0	8	NA	NA
log.pd.cm.1	NW_023416314.1	12557996	NA	-2.68267330321438	NA	NA	1.18272931348695e-06	NA	NA	NA	NA	NA	DDX10	118664426
log.pd.cm.1	NW_023416314.1	12558021	NA	-2.68267330321438	NA	NA	1.18272931348695e-06	NA	NA	NA	NA	NA	DDX10	118664426
log.pd.cm.1	NW_023416314.1	12558196	NA	-1.93477493146433	NA	NA	4.7309172538923e-05	NA	NA	NA	NA	NA	DDX10	118664426
log.pd.cm.1	NW_023416314.1	19507524	NA	1.98581457904207	NA	NA	3.78473380311384e-05	NA	NA	NA	NA	NA	NA	NA
log.pd.cm.1	NW_023416314.1	19507534	NA	2.02328943643895	NA	NA	3.37077854339896e-05	NA	NA	NA	NA	NA	NA	NA
log.pd.cm.1	NW_023416314.1	19507539	NA	2.02328943643895	NA	NA	3.37077854339896e-05	NA	NA	NA	NA	NA	NA	NA
log.pd.cm.1	NW_023416314.1	19507636	NA	1.83672323557673	NA	NA	7.33292174353029e-05	NA	NA	NA	NA	NA	NA	NA
log.pd.cm.1	NW_023416314.1	19507650	NA	1.83672310965821	NA	NA	7.33292174353029e-05	NA	NA	NA	NA	NA	NA	NA
Trypanosoma	NW_023416314.1	19507673	NA	NA	0.806603773584909	NA	NA	4.13944978427949e-06	9	80	6	9	NA	NA
log.pd.cm.1	NW_023416314.1	19507684	NA	2.08759697809775	NA	NA	2.12891276425431e-05	NA	NA	NA	NA	NA	NA	NA
log.pd.cm.1	NW_023416314.1	19507685	NA	1.9012847039377	NA	NA	5.38141837630457e-05	NA	NA	NA	NA	NA	NA	NA
log.pd.cm.1	NW_023416314.1	19507699	NA	1.90062484106045	NA	NA	5.38141837630457e-05	NA	NA	NA	NA	NA	NA	NA
Bartonella	NW_023416314.1	22829231	NA	-3	NA	NA	6.50806704494133e-06	NA	8	4	3	147	HEPHL1	118664510
Bartonella	NW_023416314.1	22829338	NA	-3	NA	NA	6.50806704494133e-06	NA	31	3	3	103	HEPHL1	118664510
Bartonella	NW_023416314.1	22829344	NA	-3	NA	NA	6.50806704494133e-06	NA	19	3	3	115	HEPHL1	118664510
log.uv.cm.1	NW_023416314.1	23368323	NA	1.00676853478303	NA	NA	9.69850654826132e-05	NA	NA	NA	NA	NA	DEUP1	118664148
urea	NW_023416314.1	27554784	-0.192192192192192	NA	NA	4.31683180026621e-05	NA	NA	NA	NA	NA	NA	NA	NA
log.uv.cm.1	NW_023416314.1	39865813	-0.713725490196078	NA	NA	5.97286074008885e-05	NA	NA	NA	NA	NA	NA	P2RY6	118664673
Trypanosoma	NW_023416314.1	42162486	NA	4	NA	NA	2.365399876747e-06	NA	4	81	1	11	LOC118662936	118662936
BE	NW_023416314.1	44061191	NA	-1.27467359229836	NA	NA	2.36542925149408e-05	NA	NA	NA	NA	NA	NA	NA
HCO3	NW_023416314.1	44061191	NA	-1.87502257389823	NA	NA	9.46137570767558e-06	NA	NA	NA	NA	NA	NA	NA
tCO2	NW_023416314.1	44061191	NA	-1.45904517639244	NA	NA	1.00529851452258e-05	NA	NA	NA	NA	NA	NA	NA
Trypanosoma	NW_023416314.1	48186016	NA	2025-05-03	NA	NA	6.50484966113751e-06	NA	4	45	2	13	GALNT18	118664829
haematocrit	NW_023416314.1	58730398	NA	-1.03236608846855	NA	NA	8.39723411666382e-05	NA	NA	NA	NA	NA	SLC5A12	118663573
hb	NW_023416314.1	58730398	NA	-0.99764390566669	NA	NA	8.04217886278824e-05	NA	NA	NA	NA	NA	SLC5A12	118663573
pH	NW_023416314.1	60322727	NA	NA	-0.132631389473252	NA	NA	4.67177526277673e-05	NA	NA	NA	NA	NA	NA
HCO3	NW_023416314.1	61487903	-0.185798816568047	NA	NA	4.43501986298056e-05	NA	NA	NA	NA	NA	NA	MPPED2	118664954
urea	NW_023416314.1	61810138	NA	-1.48977462310463	NA	NA	5.55866012637019e-05	NA	NA	NA	NA	NA	LOC118663601	118663601
pH	NW_023416314.1	70750910	NA	NA	-0.133663912186532	NA	NA	2.54286501644163e-05	NA	NA	NA	NA	NA	NA
pH	NW_023416314.1	70750915	-0.183651964473882	NA	-0.13615695490082	5.26313922009081e-05	NA	1.06445512316755e-05	NA	NA	NA	NA	NA	NA
pH	NW_023416314.1	70750951	NA	NA	-0.13527382830102	NA	NA	1.59668268474578e-05	NA	NA	NA	NA	NA	NA
Trypanosoma	NW_023416315.1	13200625	0.719626168224299	NA	NA	1.18269993842901e-06	NA	NA	0	86	0	9	CDHR3	118666009
Bartonella	NW_023416315.1	17491774	NA	NA	-0.962015503875977	NA	NA	2.89904804728902e-05	2	10	6	198	NA	NA
Trypanosoma	NW_023416315.1	17506416	NA	-3.5	NA	NA	6.50484966113751e-06	NA	4	12	68	14	NA	NA
log.uv.cm.1	NW_023416315.1	22739198	NA	-1.02962355122994	NA	NA	7.80611502665396e-05	NA	NA	NA	NA	NA	NA	NA
Bartonella	NW_023416315.1	29062211	NA	NA	-0.965116279069776	NA	NA	1.89325586761324e-05	1	7	6	198	CRPPA	118666164
Bartonella	NW_023416315.1	29062238	NA	NA	-0.965116279069776	NA	NA	1.89325586761324e-05	1	7	6	198	CRPPA	118666164
pH	NW_023416315.1	40954243	NA	NA	-0.132643779371981	NA	NA	4.61263886704089e-05	NA	NA	NA	NA	ZNF804B	118665704
HCO3	NW_023416315.1	44639070	NA	1.70066482774958	NA	NA	2.72014551595534e-05	NA	NA	NA	NA	NA	SEMA3A	118666269
pCO2	NW_023416315.1	44639070	NA	1.69568762987933	NA	NA	6.97811945594706e-05	NA	NA	NA	NA	NA	SEMA3A	118666269
HCO3	NW_023416315.1	51418868	NA	NA	-0.148192550344023	NA	NA	9.87531089489124e-05	NA	NA	NA	NA	NA	NA
HCO3	NW_023416315.1	51418965	NA	NA	-0.148192550344023	NA	NA	9.87531089489124e-05	NA	NA	NA	NA	NA	NA
HCO3	NW_023416315.1	51419038	NA	NA	-0.148192550344023	NA	NA	9.87531089489124e-05	NA	NA	NA	NA	NA	NA
K	NW_023416315.1	52143039	NA	1.36122418392558	NA	NA	5.49970431696911e-05	NA	NA	NA	NA	NA	NA	NA
Cl	NW_023416315.1	58683054	NA	1.26530056317691	NA	NA	8.98888630656014e-05	NA	NA	NA	NA	NA	NA	NA
HCO3	NW_023416315.1	58683054	NA	-1.57982727095253	NA	NA	6.20902780816834e-05	NA	NA	NA	NA	NA	NA	NA
tCO2	NW_023416315.1	58683054	NA	-1.20195304846188	NA	NA	6.74141356797886e-05	NA	NA	NA	NA	NA	NA	NA
glucose	NW_023416315.1	61138552	NA	-1.66747639457973	NA	NA	2.42448182614652e-05	NA	NA	NA	NA	NA	MKLN1	118666397
log.pd.cm.1	NW_023416315.1	65737351	NA	-2.1006012386425	NA	NA	2.06977629857441e-05	NA	NA	NA	NA	NA	NA	NA
BE	NW_023416316.1	2848766	NA	-1.14977303640011	NA	NA	7.92418799249184e-05	NA	NA	NA	NA	NA	NA	NA
tCO2	NW_023416316.1	2848766	NA	-1.1694224546584	NA	NA	8.33806414987093e-05	NA	NA	NA	NA	NA	NA	NA
log.uv.cm.1	NW_023416316.1	9225095	NA	1.00676853478303	NA	NA	9.69850654826132e-05	NA	NA	NA	NA	NA	TNC	118667101
K	NW_023416316.1	11357872	NA	1.30806849873421	NA	NA	8.27912477824322e-05	NA	NA	NA	NA	NA	NA	NA
pH	NW_023416316.1	13622944	NA	-1.58588696140215	NA	NA	9.28441412981762e-05	NA	NA	NA	NA	NA	TRAF1	118667115
glucose	NW_023416316.1	14139714	NA	1.70529939356649	NA	NA	2.06967960768578e-05	NA	NA	NA	NA	NA	NA	NA
haematocrit	NW_023416316.1	14139714	NA	-1.25456391165874	NA	NA	1.24184448203613e-05	NA	NA	NA	NA	NA	NA	NA
hb	NW_023416316.1	14139714	NA	-1.22914333943884	NA	NA	8.87005021632525e-06	NA	NA	NA	NA	NA	NA	NA
K	NW_023416316.1	14139714	NA	1.62480203306923	NA	NA	1.12359550561436e-05	NA	NA	NA	NA	NA	NA	NA
pCO2	NW_023416316.1	24535630	0.148826482159815	NA	NA	1.30100532229616e-05	NA	NA	NA	NA	NA	NA	GALNT12	118667265
tCO2	NW_023416316.1	24824729	0.136752136752137	NA	NA	4.13946447153091e-06	NA	NA	NA	NA	NA	NA	GABBR2	118667267
pCO2	NW_023416316.1	38738554	NA	NA	-0.0827239867823793	NA	NA	5.67711413365091e-05	NA	NA	NA	NA	NA	NA
Trypanosoma	NW_023416316.1	45868795	0.728971962616822	NA	NA	0	NA	NA	4	81	2	5	RFX3	118667498
Trypanosoma	NW_023416316.1	48732876	NA	-4	NA	NA	2.365399876747e-06	NA	1	55	22	17	KDM4C	118667538
angap	NW_023416316.1	51240505	NA	NA	0.379104076980692	NA	NA	2.36544323971577e-05	NA	NA	NA	NA	PTPRD	118667542
Cl	NW_023416316.1	57334087	NA	-1.25721590421969	NA	NA	9.28457335611643e-05	NA	NA	NA	NA	NA	NA	NA
Na	NW_023416316.1	57734146	0.152173913043478	NA	NA	6.80066540075241e-05	NA	NA	NA	NA	NA	NA	SH3GL2	118667565
hb	NW_023416316.1	64272688	0.1996336996337	NA	NA	8.16044619900147e-05	NA	NA	NA	NA	NA	NA	NA	NA
log.pd.cm.1	NW_023416316.1	65710465	NA	-1.94391362365538	NA	NA	4.49437139119491e-05	NA	NA	NA	NA	NA	NA	NA
BE	NW_023416317.1	7353927	NA	1.46539770833089	NA	NA	5.32221581583947e-06	NA	NA	NA	NA	NA	NA	NA
HCO3	NW_023416317.1	7353927	NA	1.90684804670576	NA	NA	8.27870374420225e-06	NA	NA	NA	NA	NA	NA	NA
tCO2	NW_023416317.1	7353927	NA	1.31392444879474	NA	NA	3.25243637051553e-05	NA	NA	NA	NA	NA	NA	NA
log.uv.cm.1	NW_023416317.1	8195687	NA	-1.09660105466118	NA	NA	4.08046921848149e-05	NA	NA	NA	NA	NA	PRICKLE2	118667919
Na	NW_023416317.1	15005785	0.177795031055901	NA	NA	1.18272441751444e-06	NA	NA	NA	NA	NA	NA	ERC2	118667969
Na	NW_023416317.1	20805440	NA	1.59500184358299	NA	NA	1.83322284715848e-05	NA	NA	NA	NA	NA	NA	NA
urea	NW_023416317.1	20805440	NA	1.61762567495993	NA	NA	2.60192601659881e-05	NA	NA	NA	NA	NA	NA	NA
Bartonella	NW_023416317.1	24714687	NA	NA	-0.95736434108528	NA	NA	4.43731843972062e-05	1	8	5	199	RHO	118668084
Bartonella	NW_023416317.1	24714771	NA	NA	-0.95736434108528	NA	NA	4.43731843972062e-05	1	8	5	199	RHO	118668084
log.pd.cm.1	NW_023416317.1	26974122	NA	1.96353266055704	NA	NA	4.37609845984621e-05	NA	NA	NA	NA	NA	NA	NA
tCO2	NW_023416317.1	31589051	0.126984126984127	NA	NA	3.72551802441112e-05	NA	NA	NA	NA	NA	NA	SLCO2A1	118668160
tCO2	NW_023416317.1	31589148	0.126984126984127	NA	NA	3.72551802441112e-05	NA	NA	NA	NA	NA	NA	SLCO2A1	118668160
tCO2	NW_023416317.1	31589163	0.126984126984127	NA	NA	3.72551802441112e-05	NA	NA	NA	NA	NA	NA	SLCO2A1	118668160
Cl	NW_023416317.1	31838586	NA	-1.55568953670407	NA	NA	1.00533596849584e-05	NA	NA	NA	NA	NA	TOPBP1	118668165
haematocrit	NW_023416317.1	31838586	NA	-1.04233717045145	NA	NA	8.04242140750588e-05	NA	NA	NA	NA	NA	TOPBP1	118668165
hb	NW_023416317.1	31838586	NA	-1.0145357827828	NA	NA	6.97777283683587e-05	NA	NA	NA	NA	NA	TOPBP1	118668165
Na	NW_023416317.1	31838586	NA	-1.86982952547323	NA	NA	2.36544883502887e-06	NA	NA	NA	NA	NA	TOPBP1	118668165
K	NW_023416317.1	32786165	NA	1.45751103582107	NA	NA	2.72028385570611e-05	NA	NA	NA	NA	NA	NA	NA
K	NW_023416317.1	32786179	NA	1.53333572289649	NA	NA	1.95150798344423e-05	NA	NA	NA	NA	NA	NA	NA
Trypanosoma	NW_023416317.1	33521083	NA	NA	0.789308176100632	NA	NA	4.0211797904921e-05	9	76	8	7	NEK11	118668189
BE	NW_023416317.1	36652362	NA	-1.15032632266434	NA	NA	7.92418799249184e-05	NA	NA	NA	NA	NA	NA	NA
tCO2	NW_023416317.1	36652362	NA	-1.15187256812858	NA	NA	9.5799034913413e-05	NA	NA	NA	NA	NA	NA	NA
BE	NW_023416317.1	36652451	NA	-1.15032632266434	NA	NA	7.92418799249184e-05	NA	NA	NA	NA	NA	NA	NA
tCO2	NW_023416317.1	36652451	NA	-1.15187256812858	NA	NA	9.5799034913413e-05	NA	NA	NA	NA	NA	NA	NA
Trypanosoma	NW_023416317.1	43901572	NA	-3.5	NA	NA	6.50484966113751e-06	NA	2	10	51	15	RBMS3	118668254
Trypanosoma	NW_023416318.1	1027367	NA	-3.5	NA	NA	6.50484966113751e-06	NA	2	7	59	8	ST3GAL5	118668784
Trypanosoma	NW_023416318.1	4598088	-0.710280373831776	NA	NA	5.3221497227085e-06	NA	NA	8	4	80	8	NA	NA
Trypanosoma	NW_023416318.1	4598095	-0.710280373831776	NA	NA	5.3221497227085e-06	NA	NA	8	3	80	7	NA	NA
Trypanosoma	NW_023416318.1	4598100	-0.710280373831776	NA	NA	5.3221497227085e-06	NA	NA	8	3	80	7	NA	NA
Bartonella	NW_023416318.1	7863222	NA	-3	NA	NA	6.50806704494133e-06	NA	22	7	3	110	LRRTM4	118668810
log.uv.cm.1	NW_023416318.1	11245725	-0.717647058823529	NA	-0.708189600414857	2.01066599171407e-05	NA	2.60203834221429e-05	NA	NA	NA	NA	RAB11FIP5	118668860
log.uv.cm.1	NW_023416318.1	22107226	NA	1.00676853478303	NA	NA	9.69850654826132e-05	NA	NA	NA	NA	NA	NA	NA
pCO2	NW_023416318.1	22107226	0.131325464658798	NA	NA	5.8545239503216e-05	NA	NA	NA	NA	NA	NA	NA	NA
log.uv.cm.1	NW_023416318.1	22107227	NA	1.00676853478303	NA	NA	9.69850654826132e-05	NA	NA	NA	NA	NA	NA	NA
pCO2	NW_023416318.1	22107227	0.131325464658798	NA	NA	5.8545239503216e-05	NA	NA	NA	NA	NA	NA	NA	NA
pH	NW_023416318.1	28830576	NA	1.5963868569313	NA	NA	8.81132296396414e-05	NA	NA	NA	NA	NA	FSHR	118669428
pH	NW_023416318.1	28830764	NA	1.5963868569313	NA	NA	8.81132296396414e-05	NA	NA	NA	NA	NA	FSHR	118669428
Bartonella	NW_023416318.1	35395220	NA	3	NA	NA	6.50806704494133e-06	NA	43	5	0	79	NA	NA
HCO3	NW_023416318.1	38290381	-0.18072696534235	NA	NA	6.44556220086301e-05	NA	NA	NA	NA	NA	NA	NA	NA
Na	NW_023416318.1	38290381	NA	-1.33375413621787	NA	NA	9.87574888631215e-05	NA	NA	NA	NA	NA	NA	NA
BE	NW_023416318.1	39135644	NA	NA	-0.174911321995251	NA	NA	9.22517408080692e-05	NA	NA	NA	NA	NA	NA
BE	NW_023416318.1	39135753	NA	NA	-0.174911321995251	NA	NA	9.22517408080692e-05	NA	NA	NA	NA	NA	NA
tCO2	NW_023416318.1	40379495	0.130647130647131	NA	NA	1.89232661557126e-05	NA	NA	NA	NA	NA	NA	NA	NA
pCO2	NW_023416318.1	41259364	NA	-1.66114883959501	NA	NA	8.33826138380012e-05	NA	NA	NA	NA	NA	LCLAT1	118669134
tCO2	NW_023416318.1	41259364	-0.124542124542125	-1.24748298853719	NA	5.38130381303459e-05	5.0264925726129e-05	NA	NA	NA	NA	NA	LCLAT1	118669134
Trypanosoma	NW_023416318.1	42169098	-0.710280373831776	NA	NA	5.3221497227085e-06	NA	NA	4	2	77	5	LOC118669458	118669458
Bartonella	NW_023416319.1	5609446	NA	NA	-0.95736434108528	NA	NA	4.43731843972062e-05	1	7	8	195	NA	NA
log.pd.cm.1	NW_023416319.1	5609610	NA	2.19074919603181	NA	NA	1.47841164184204e-05	NA	NA	NA	NA	NA	NA	NA
Trypanosoma	NW_023416319.1	8676668	NA	-3.5	-0.786163522012582	NA	6.50484966113751e-06	7.03706463336395e-05	5	13	75	14	NA	NA
BE	NW_023416319.1	11927982	NA	-1.12130514112083	NA	NA	9.6982599311124e-05	NA	NA	NA	NA	NA	NA	NA
HCO3	NW_023416319.1	11927982	NA	-1.54004076799624	NA	NA	7.98303575335613e-05	NA	NA	NA	NA	NA	NA	NA
tCO2	NW_023416319.1	11927982	NA	-1.2918934395194	NA	NA	3.66638281767973e-05	NA	NA	NA	NA	NA	NA	NA
Na	NW_023416319.1	19663769	NA	1.4435414064257	NA	NA	4.84917011184249e-05	NA	NA	NA	NA	NA	NA	NA
log.uv.cm.1	NW_023416319.1	26994505	0.71843137254902	NA	NA	1.77411705151176e-05	NA	NA	NA	NA	NA	NA	SGMS1	118670007
Trypanosoma	NW_023416319.1	30965713	0.728971962616822	NA	NA	0	NA	NA	3	85	1	9	NA	NA
Cl	NW_023416319.1	35559619	NA	-1.29995576068178	NA	NA	7.03735177947085e-05	NA	NA	NA	NA	NA	LOC118670050	118670050
haematocrit	NW_023416319.1	35559619	NA	-1.02068863456935	NA	NA	8.92945318039517e-05	NA	NA	NA	NA	NA	LOC118670050	118670050
hb	NW_023416319.1	35559619	NA	-0.992555371869303	NA	NA	8.57438187576998e-05	NA	NA	NA	NA	NA	LOC118670050	118670050
log.pd.cm.1	NW_023416319.1	35559619	NA	2.32488276539009	NA	NA	5.32228191063577e-06	NA	NA	NA	NA	NA	LOC118670050	118670050
Na	NW_023416319.1	35559619	NA	-1.59369252743666	NA	NA	1.83322284715848e-05	NA	NA	NA	NA	NA	LOC118670050	118670050
pCO2	NW_023416319.1	35559619	NA	-1.79153257603507	NA	NA	5.02661147250283e-05	NA	NA	NA	NA	NA	LOC118670050	118670050
pH	NW_023416319.1	35559619	0.180641276531688	2.27142551636738	NA	8.04254981945363e-05	2.36545582921188e-06	NA	NA	NA	NA	NA	LOC118670050	118670050
pCO2	NW_023416319.1	35559622	-0.140143806810473	-1.84487439459063	NA	2.779420461263e-05	3.84387936132047e-05	NA	NA	NA	NA	NA	LOC118670050	118670050
log.pd.cm.1	NW_023416319.1	35559625	NA	1.97653805475194	NA	NA	4.08041613148002e-05	NA	NA	NA	NA	NA	LOC118670050	118670050
pH	NW_023416319.1	35559625	0.187114255607406	NA	NA	3.37077455668799e-05	NA	NA	NA	NA	NA	NA	LOC118670050	118670050
Na	NW_023416319.1	35559627	NA	1.45355416120794	NA	NA	4.73089767009105e-05	NA	NA	NA	NA	NA	LOC118670050	118670050
pCO2	NW_023416319.1	35559627	0.127391127391127	NA	NA	8.57480780602771e-05	NA	NA	NA	NA	NA	NA	LOC118670050	118670050
K	NW_023416319.1	35559632	NA	1.56716884775916	NA	NA	1.41927853340995e-05	NA	NA	NA	NA	NA	LOC118670050	118670050
log.pd.cm.1	NW_023416319.1	35559632	NA	2.31367303318658	NA	NA	6.50501122412273e-06	NA	NA	NA	NA	NA	LOC118670050	118670050
Na	NW_023416319.1	35559632	NA	-1.37248671997786	NA	NA	7.80598115565079e-05	NA	NA	NA	NA	NA	LOC118670050	118670050
log.uv.cm.1	NW_023416320.1	5765049	NA	-1.09722702481432	NA	NA	4.02133198342813e-05	NA	NA	NA	NA	NA	NA	NA
BE	NW_023416320.1	10006996	-0.194139194139194	NA	NA	8.92949542437016e-05	NA	NA	NA	NA	NA	NA	NA	NA
BE	NW_023416320.1	13637599	NA	NA	-0.175049140003278	NA	NA	6.97801629189199e-05	NA	NA	NA	NA	NA	NA
pH	NW_023416320.1	14408997	0.183802498870992	NA	NA	5.20400282435496e-05	NA	NA	NA	NA	NA	NA	NA	NA
urea	NW_023416320.1	14408997	NA	NA	0.156965725827527	NA	NA	3.72548497831193e-05	NA	NA	NA	NA	NA	NA
tCO2	NW_023416320.1	14899318	0.123321123321123	NA	NA	6.80054877472136e-05	NA	NA	NA	NA	NA	NA	ZFPM2	118670717
log.pd.cm.1	NW_023416320.1	16363343	0.485637480798771	NA	0.490849977067654	6.09105596438564e-05	NA	8.27910519429764e-06	NA	NA	NA	NA	NA	NA
tCO2	NW_023416320.1	19322244	-0.129426129426129	NA	NA	2.60194909641465e-05	NA	NA	NA	NA	NA	NA	CSMD3	118670780
tCO2	NW_023416320.1	19322330	-0.130647130647131	NA	NA	1.89232661557126e-05	NA	NA	NA	NA	NA	NA	CSMD3	118670780
haematocrit	NW_023416320.1	20378282	0.180602006688963	NA	NA	6.15008695867836e-05	NA	NA	NA	NA	NA	NA	NA	NA
hb	NW_023416320.1	20378282	0.201465201465201	NA	0.179803989020601	6.26816881952319e-05	NA	8.98831755252738e-05	NA	NA	NA	NA	NA	NA
urea	NW_023416320.1	26192870	NA	-1.58090241438788	NA	NA	3.25240752074851e-05	NA	NA	NA	NA	NA	NA	NA
urea	NW_023416320.1	26192886	NA	-1.58090241438788	NA	NA	3.25240752074851e-05	NA	NA	NA	NA	NA	NA	NA
Trypanosoma	NW_023416320.1	27663598	0.710280373831776	NA	NA	5.3221497227085e-06	NA	NA	5	77	1	5	RP1	118670844
Na	NW_023416320.1	29267826	NA	NA	0.118281958827338	NA	NA	2.30631261417535e-05	NA	NA	NA	NA	FAM110B	118670862
Trypanosoma	NW_023416320.1	33994026	NA	4	NA	NA	2.365399876747e-06	NA	6	65	4	0	NA	NA
Cl	NW_023416320.1	36233581	NA	-1.29846547322955	NA	NA	7.1556265992978e-05	NA	NA	NA	NA	NA	NA	NA
log.uv.cm.1	NW_023416320.1	39973871	NA	-1.49560926259498	NA	NA	1.18274470095603e-06	NA	NA	NA	NA	NA	NA	NA
Trypanosoma	NW_023416321.1	10327738	0.747663551401869	NA	NA	0	NA	NA	7	81	3	5	NA	NA
Trypanosoma	NW_023416321.1	10327756	0.738317757009346	NA	NA	0	NA	NA	7	81	3	6	NA	NA
Trypanosoma	NW_023416321.1	10327759	0.738317757009346	NA	NA	0	NA	NA	7	81	3	6	NA	NA
Trypanosoma	NW_023416321.1	10327763	0.738317757009346	NA	NA	0	NA	NA	7	81	3	6	NA	NA
log.pd.cm.1	NW_023416321.1	13065247	NA	-1.82949626319691	NA	NA	7.51033114054778e-05	NA	NA	NA	NA	NA	MMP28	118671343
Trypanosoma	NW_023416321.1	23760123	NA	-5	NA	NA	0	NA	2	43	15	17	NA	NA
Bartonella	NW_023416321.1	23760159	NA	-3	NA	NA	6.50806704494133e-06	NA	21	11	5	175	NA	NA
glucose	NW_023416321.1	31141492	NA	-1.48373778299123	NA	NA	8.6926543522714e-05	NA	NA	NA	NA	NA	NA	NA
glucose	NW_023416321.1	31141525	NA	-1.48373778299123	NA	NA	8.6926543522714e-05	NA	NA	NA	NA	NA	NA	NA
Trypanosoma	NW_023416321.1	33023320	0.710280373831776	NA	NA	5.3221497227085e-06	NA	NA	6	81	2	9	SSH2	118671862
pCO2	NW_023416322.1	1819854	0.136209469542803	NA	NA	3.78474275576357e-05	NA	NA	NA	NA	NA	NA	PBX1	118672883
tCO2	NW_023416322.1	1819854	0.122100122100122	NA	NA	9.28422745766211e-05	NA	NA	NA	NA	NA	NA	PBX1	118672883
glucose	NW_023416322.1	8296269	NA	1.50373277307569	NA	NA	7.27344547842845e-05	NA	NA	NA	NA	NA	NFASC	118673512
log.uv.cm.1	NW_023416322.1	11696354	-0.71921568627451	NA	-0.707277520265837	1.06447023090483e-05	NA	8.33835014211193e-05	NA	NA	NA	NA	NA	NA
Trypanosoma	NW_023416322.1	16233282	NA	NA	-0.784591194968557	NA	NA	7.15533462720686e-05	7	13	75	12	NA	NA
haematocrit	NW_023416322.1	30121154	NA	-1.0291497417075	NA	NA	8.51550501971277e-05	NA	NA	NA	NA	NA	NA	NA
hb	NW_023416322.1	30121154	NA	-0.9880247201383	NA	NA	8.6926492119832e-05	NA	NA	NA	NA	NA	NA	NA
Trypanosoma	NW_023416322.1	35410762	NA	2025-05-03	NA	NA	6.50484966113751e-06	NA	9	68	7	4	NA	NA
Trypanosoma	NW_023416323.1	11020878	NA	NA	-0.790880503144657	NA	NA	3.9029097966603e-05	8	4	77	10	LOC118674592	118674592
log.pd.cm.1	NW_023416323.1	24125604	NA	-2.12091796447529	NA	NA	1.95150336722572e-05	NA	NA	NA	NA	NA	NA	NA
log.uv.cm.1	NW_023416323.1	25277686	NA	1.14301120071114	NA	NA	2.48376387211868e-05	NA	NA	NA	NA	NA	NA	NA
tCO2	NW_023416323.1	30838699	-0.124542124542125	NA	NA	6.62314315450496e-05	NA	NA	NA	NA	NA	NA	RANBP10	118674431
log.uv.cm.1	NW_023416323.1	32024114	NA	1.01881021748046	NA	NA	8.63403631735649e-05	NA	NA	NA	NA	NA	NA	NA
urea	NW_023416323.1	36935161	NA	-1.45888233984492	NA	NA	6.50481504149703e-05	NA	NA	NA	NA	NA	CNGB1	118674778
log.pd.cm.1	NW_023416323.1	40070335	NA	1.81765448881648	NA	NA	7.68774053757637e-05	NA	NA	NA	NA	NA	NA	NA
Bartonella	NW_023416324.1	10582605	-0.912037037037037	NA	NA	2.78071955556181e-05	NA	NA	1	8	8	198	NA	NA
Bartonella	NW_023416324.1	10582618	-0.912037037037037	NA	NA	2.78071955556181e-05	NA	NA	1	8	8	198	NA	NA
K	NW_023416324.1	12278915	NA	-1.43152789057837	NA	NA	3.25251330574039e-05	NA	NA	NA	NA	NA	NA	NA
log.uv.cm.1	NW_023416324.1	15409828	NA	-1.08104487655272	NA	NA	5.08580221433297e-05	NA	NA	NA	NA	NA	NA	NA
log.uv.cm.1	NW_023416324.1	17895886	NA	-1.00676853478303	NA	NA	9.69850654826132e-05	NA	NA	NA	NA	NA	NA	NA
Na	NW_023416324.1	18576852	NA	1.33562608254041	NA	NA	9.81661266543643e-05	NA	NA	NA	NA	NA	SNRNP40	118676059
HCO3	NW_023416324.1	21264767	NA	-1.51556989754222	NA	NA	8.92917332412368e-05	NA	NA	NA	NA	NA	NA	NA
pCO2	NW_023416324.1	21264767	NA	-1.6820047944731	NA	NA	7.56948551152714e-05	NA	NA	NA	NA	NA	NA	NA
HCO3	NW_023416324.1	21264799	NA	-1.57154104775437	NA	NA	6.9777645844149e-05	NA	NA	NA	NA	NA	NA	NA
pCO2	NW_023416324.1	21264799	NA	-1.72152147309392	NA	NA	6.44589000591278e-05	NA	NA	NA	NA	NA	NA	NA
tCO2	NW_023416324.1	21264799	NA	-1.16712354176762	NA	NA	8.45633456334483e-05	NA	NA	NA	NA	NA	NA	NA
Na	NW_023416324.1	21355951	NA	-1.36717419430853	NA	NA	7.92425359740223e-05	NA	NA	NA	NA	NA	NA	NA
Trypanosoma	NW_023416324.1	22999097	0.719626168224299	NA	NA	1.18269993842901e-06	NA	NA	5	86	2	12	NA	NA
Trypanosoma	NW_023416324.1	22999109	0.710280373831776	NA	NA	5.3221497227085e-06	NA	NA	5	85	2	12	NA	NA
Trypanosoma	NW_023416324.1	22999123	0.719626168224299	NA	NA	1.18269993842901e-06	NA	NA	5	86	2	12	NA	NA
Trypanosoma	NW_023416324.1	22999145	0.719626168224299	NA	NA	1.18269993842901e-06	NA	NA	5	86	2	12	NA	NA
Trypanosoma	NW_023416324.1	22999208	0.719626168224299	NA	NA	1.18269993842901e-06	NA	NA	5	86	2	12	NA	NA
Trypanosoma	NW_023416324.1	22999226	0.719626168224299	NA	NA	1.18269993842901e-06	NA	NA	5	86	2	12	NA	NA
log.pd.cm.1	NW_023416324.1	25587988	NA	-2.3346125852115	NA	NA	4.73091725383679e-06	NA	NA	NA	NA	NA	PPT1	118676629
log.uv.cm.1	NW_023416324.1	31592450	-0.725490196078431	-1.00676853478303	-0.709792218216257	1.18274470095603e-06	9.69850654826132e-05	9.46195760809232e-06	NA	NA	NA	NA	TRABD2B	118676841
angap	NW_023416324.1	53185217	NA	NA	0.379104076980692	NA	NA	2.36544323971577e-05	NA	NA	NA	NA	LOC118676383	118676383
urea	NW_023416324.1	68872992	-0.206306306306306	NA	NA	1.7149057836674e-05	NA	NA	NA	NA	NA	NA	LOC118677310	118677310
Trypanosoma	NW_023416324.1	84351497	NA	-4	NA	NA	2.365399876747e-06	NA	6	3	70	4	LOC118676466	118676466
urea	NW_023416324.1	98943637	0.183483483483483	NA	NA	9.87549192663639e-05	NA	NA	NA	NA	NA	NA	NA	NA
Trypanosoma	NW_023416324.1	106287672	NA	NA	-0.789308176100632	NA	NA	4.0211797904921e-05	4	13	72	14	NA	NA
Trypanosoma	NW_023416324.1	107194966	NA	-3.5	NA	NA	6.50484966113751e-06	NA	2	14	45	15	NA	NA
log.pd.cm.1	NW_023416324.1	120814050	NA	-1.94943486373634	NA	NA	4.37609845984621e-05	NA	NA	NA	NA	NA	NA	NA
K	NW_023416324.1	128764198	NA	-1.37571991208404	NA	NA	5.02661147250283e-05	NA	NA	NA	NA	NA	NA	NA
log.pd.cm.1	NW_023416324.1	140802350	NA	-2.04462131142731	NA	NA	3.19336914638146e-05	NA	NA	NA	NA	NA	NA	NA
BE	NW_023416324.1	141696973	NA	NA	-0.175095898349819	NA	NA	6.3275232477289e-05	NA	NA	NA	NA	NA	NA
HCO3	NW_023416324.1	147519627	-0.178191039729501	NA	NA	8.27870374422446e-05	NA	NA	NA	NA	NA	NA	NA	NA
Bartonella	NW_023416324.1	150894255	NA	NA	-0.960465116279078	NA	NA	3.31319776832872e-05	1	7	8	196	SPICE1	118676303
Bartonella	NW_023416324.1	165359737	NA	NA	-0.95736434108528	NA	NA	4.43731843972062e-05	1	8	7	196	NA	NA
Trypanosoma	NW_023416324.1	170110885	NA	-4	NA	NA	2.365399876747e-06	NA	1	9	47	10	NA	NA
Cl	NW_023416324.1	172055049	NA	1.28479113145254	NA	NA	7.68786328849691e-05	NA	NA	NA	NA	NA	LOC118675748	118675748
log.uv.cm.1	NW_023416324.1	173976172	NA	NA	-0.708739743568871	NA	NA	1.18274470101154e-05	NA	NA	NA	NA	VPS8	118677413
Bartonella	NW_023416324.1	173993330	-0.912037037037037	NA	NA	2.78071955556181e-05	NA	NA	2	7	9	197	VPS8	118677413
HCO3	NW_023416324.1	178258008	-0.180388841927303	NA	NA	6.68209659354657e-05	NA	NA	NA	NA	NA	NA	PEX5L	118677175
pCO2	NW_023416324.1	186002801	-0.142314475647809	NA	NA	2.36546422235362e-05	NA	NA	NA	NA	NA	NA	NA	NA
BE	NW_023416324.1	196579656	NA	NA	-0.174971073579077	NA	NA	7.74678079862312e-05	NA	NA	NA	NA	GMPS	118675142
BE	NW_023416324.1	199506626	NA	-1.14269969239732	NA	NA	8.16073091763903e-05	NA	NA	NA	NA	NA	NA	NA
HCO3	NW_023416324.1	199506626	NA	-1.50881762596862	NA	NA	9.34310851133935e-05	NA	NA	NA	NA	NA	NA	NA
log.pd.cm.1	NW_023416324.1	209404736	NA	2.72270149696635	NA	NA	1.18272931348695e-06	NA	NA	NA	NA	NA	RRP1	118676865
log.pd.cm.1	NW_023416324.1	209404771	NA	1.79126252606294	NA	NA	8.98874278238981e-05	NA	NA	NA	NA	NA	RRP1	118676865
K	NW_023416324.1	209404825	NA	-1.3635942404507	NA	NA	5.44056771141221e-05	NA	NA	NA	NA	NA	RRP1	118676865
log.pd.cm.1	NW_023416324.1	209404825	NA	1.80172861374166	NA	NA	8.45651459132624e-05	NA	NA	NA	NA	NA	RRP1	118676865
BE	NW_023416324.1	209404841	NA	1.33989483863414	NA	NA	1.30098608831508e-05	NA	NA	NA	NA	NA	RRP1	118676865
HCO3	NW_023416324.1	209404841	NA	1.49832238820192	NA	NA	9.99357809123858e-05	NA	NA	NA	NA	NA	RRP1	118676865
pH	NW_023416324.1	209404841	NA	2.18291966086394	NA	NA	2.36545582921188e-06	NA	NA	NA	NA	NA	RRP1	118676865
log.uv.cm.1	NW_023416324.1	212769203	-0.712156862745098	NA	NA	7.68784055654725e-05	NA	NA	NA	NA	NA	NA	NA	NA
Trypanosoma	NW_023416324.1	213000189	0.710280373831776	NA	NA	5.3221497227085e-06	NA	NA	2	84	0	10	KCNJ15	118676514
Trypanosoma	NW_023416324.1	213000201	0.710280373831776	NA	NA	5.3221497227085e-06	NA	NA	2	84	0	10	KCNJ15	118676514
Bartonella	NW_023416325.1	2143890	NA	NA	-0.958139534883729	NA	NA	4.37815419386256e-05	1	7	5	198	TTC28	118678218
log.pd.cm.1	NW_023416325.1	3847053	NA	-1.88287655658371	NA	NA	5.73623717033955e-05	NA	NA	NA	NA	NA	SGSM1	118678524
log.pd.cm.1	NW_023416325.1	3847054	NA	-1.88287655658371	NA	NA	5.73623717033955e-05	NA	NA	NA	NA	NA	SGSM1	118678524
log.pd.cm.1	NW_023416325.1	5552625	NA	1.81611901785286	NA	NA	7.68774053757637e-05	NA	NA	NA	NA	NA	OPCML	118678653
Cl	NW_023416325.1	8545442	NA	1.29233204832611	NA	NA	7.33303882902714e-05	NA	NA	NA	NA	NA	ARHGAP32	118678124
Na	NW_023416325.1	8545442	NA	1.60012841365217	NA	NA	1.77408662628276e-05	NA	NA	NA	NA	NA	ARHGAP32	118678124
pCO2	NW_023416325.1	8926777	NA	NA	-0.0817654250494514	NA	NA	6.09107037256029e-05	NA	NA	NA	NA	NA	NA
log.pd.cm.1	NW_023416325.1	10531709	NA	1.93642730482054	NA	NA	4.6717807882235e-05	NA	NA	NA	NA	NA	KIRREL3	118678507
pH	NW_023416326.1	6051491	NA	-1.8160553180596	NA	NA	2.24718303778459e-05	NA	NA	NA	NA	NA	TP53BP2	118678941
pH	NW_023416326.1	6051506	NA	-1.8160553180596	NA	NA	2.24718303778459e-05	NA	NA	NA	NA	NA	TP53BP2	118678941
pH	NW_023416326.1	6051524	NA	-1.89997382233668	NA	NA	1.24186431035289e-05	NA	NA	NA	NA	NA	TP53BP2	118678941
glucose	NW_023416326.1	7851505	NA	1.54835014300924	NA	NA	5.44030068305723e-05	NA	NA	NA	NA	NA	NA	NA
log.uv.cm.1	NW_023416326.1	11711672	NA	-1.02962355122994	NA	NA	7.80611502665396e-05	NA	NA	NA	NA	NA	PLD5	118678701
Cl	NW_023416326.1	11762197	0.169887640449438	NA	NA	4.6718553830094e-05	NA	NA	NA	NA	NA	NA	NA	NA
Trypanosoma	NW_023416327.1	7386881	NA	-4	NA	NA	2.365399876747e-06	NA	3	19	16	16	NA	NA
haematocrit	NW_023416327.1	7386987	NA	-1.03878029375041	NA	NA	8.27896321361488e-05	NA	NA	NA	NA	NA	NA	NA
hb	NW_023416327.1	7386987	NA	-1.00423683711724	NA	NA	7.56910951792422e-05	NA	NA	NA	NA	NA	NA	NA
glucose	NW_023416328.1	5083196	NA	-1.70733715262046	NA	NA	2.01054590460714e-05	NA	NA	NA	NA	NA	NA	NA
pCO2	NW_023416335.1	7092895	NA	1.96252472424729	NA	NA	2.01064458900113e-05	NA	NA	NA	NA	NA	NA	NA
pH	NW_023416335.1	7092895	NA	-1.90175605704071	NA	NA	1.1235915188923e-05	NA	NA	NA	NA	NA	NA	NA
pCO2	NW_023416335.1	7092997	NA	1.96252472424729	NA	NA	2.01064458900113e-05	NA	NA	NA	NA	NA	NA	NA
pH	NW_023416335.1	7092997	NA	-1.90175605704071	NA	NA	1.1235915188923e-05	NA	NA	NA	NA	NA	NA	NA
pCO2	NW_023416335.1	21468620	NA	1.78788374417632	NA	NA	5.02661147250283e-05	NA	NA	NA	NA	NA	LETM2	118649564
urea	NW_023416335.1	22001811	NA	-1.58042525035333	NA	NA	3.25240752074851e-05	NA	NA	NA	NA	NA	ADAM9	118650392
log.pd.cm.1	NW_023416335.1	23730220	0.502073732718894	NA	0.499885344115128	4.13955259714882e-06	NA	4.73091725383679e-06	NA	NA	NA	NA	SFRP1	118651102
log.pd.cm.1	NW_023416335.1	23730221	0.497926267281106	NA	0.497965242096488	8.87046985109663e-06	NA	4.73091725383679e-06	NA	NA	NA	NA	SFRP1	118651102
log.pd.cm.1	NW_023416335.1	23730248	0.497926267281106	NA	0.497965242096488	8.87046985109663e-06	NA	4.73091725383679e-06	NA	NA	NA	NA	SFRP1	118651102
log.pd.cm.1	NW_023416335.1	23730249	0.497926267281106	NA	0.497965242096488	8.87046985109663e-06	NA	4.73091725383679e-06	NA	NA	NA	NA	SFRP1	118651102
log.pd.cm.1	NW_023416335.1	23730251	0.497926267281106	NA	0.497965242096488	8.87046985109663e-06	NA	4.73091725383679e-06	NA	NA	NA	NA	SFRP1	118651102
log.pd.cm.1	NW_023416335.1	23730276	0.498233486943165	NA	0.49755277744286	8.27910519429764e-06	NA	4.73091725383679e-06	NA	NA	NA	NA	SFRP1	118651102
log.pd.cm.1	NW_023416335.1	23730305	0.498387096774194	NA	0.495675932725633	8.27910519429764e-06	NA	4.73091725383679e-06	NA	NA	NA	NA	SFRP1	118651102
log.pd.cm.1	NW_023416335.1	23730354	0.48494623655914	NA	0.490553438319853	6.38673829275183e-05	NA	8.27910519429764e-06	NA	NA	NA	NA	SFRP1	118651102
log.pd.cm.1	NW_023416335.1	23730360	0.49447004608295	NA	0.494668116149395	2.60200448963799e-05	NA	6.50501122412273e-06	NA	NA	NA	NA	SFRP1	118651102
log.pd.cm.1	NW_023416335.1	23730372	0.49447004608295	NA	0.494668116149395	2.60200448963799e-05	NA	6.50501122412273e-06	NA	NA	NA	NA	SFRP1	118651102
log.pd.cm.1	NW_023416335.1	23730389	0.49447004608295	NA	0.494668116149395	2.60200448963799e-05	NA	6.50501122412273e-06	NA	NA	NA	NA	SFRP1	118651102
log.pd.cm.1	NW_023416335.1	23730397	0.49447004608295	NA	0.494668116149395	2.60200448963799e-05	NA	6.50501122412273e-06	NA	NA	NA	NA	SFRP1	118651102
urea	NW_023416335.1	29846461	NA	-1.41875022251761	NA	NA	8.04231677857814e-05	NA	NA	NA	NA	NA	MYO16	118652025
log.pd.cm.1	NW_023416335.1	33445619	NA	2.44712394172042	NA	NA	2.95682328366187e-06	NA	NA	NA	NA	NA	NA	NA
Trypanosoma	NW_023416335.1	33888725	-0.710280373831776	NA	NA	5.3221497227085e-06	NA	NA	10	0	84	2	NA	NA
Na	NW_023416335.1	34671455	0.152950310559006	NA	NA	6.2093031919952e-05	NA	NA	NA	NA	NA	NA	NA	NA
BE	NW_023416335.1	38975227	NA	NA	-0.175284555321901	NA	NA	3.90295826495635e-05	NA	NA	NA	NA	NA	NA
Cl	NW_023416335.1	40398113	0.170786516853932	NA	NA	4.25789351362615e-05	NA	NA	NA	NA	NA	NA	HS6ST3	118651634
log.pd.cm.1	NW_023416335.1	53051017	NA	-2.08258464585413	NA	NA	2.3063221612718e-05	NA	NA	NA	NA	NA	NA	NA
log.uv.cm.1	NW_023416335.1	53638744	NA	-1.41982621623848	NA	NA	1.18274470095603e-06	NA	NA	NA	NA	NA	NA	NA
log.pd.cm.1	NW_023416335.1	63672023	NA	2.42780486588752	NA	NA	4.13955259714882e-06	NA	NA	NA	NA	NA	NA	NA
log.pd.cm.1	NW_023416335.1	63672045	NA	2.42780486588752	NA	NA	4.13955259714882e-06	NA	NA	NA	NA	NA	NA	NA
log.uv.cm.1	NW_023416335.1	65251457	NA	1.01441941912951	NA	NA	9.16627143281445e-05	NA	NA	NA	NA	NA	NA	NA
log.pd.cm.1	NW_023416335.1	74008671	NA	2.11129488921354	NA	NA	2.01063983290561e-05	NA	NA	NA	NA	NA	NA	NA
log.pd.cm.1	NW_023416335.1	74008675	NA	2.06493889437369	NA	NA	2.60200448963799e-05	NA	NA	NA	NA	NA	NA	NA
log.pd.cm.1	NW_023416335.1	74008686	NA	2.11129488921354	NA	NA	2.01063983290561e-05	NA	NA	NA	NA	NA	NA	NA
log.pd.cm.1	NW_023416335.1	74008826	NA	2.10846763934973	NA	NA	2.01063983290561e-05	NA	NA	NA	NA	NA	NA	NA
pCO2	NW_023416335.1	80929515	-0.1333604666938	NA	NA	4.79006505026414e-05	NA	NA	NA	NA	NA	NA	DGKH	118651622
pCO2	NW_023416335.1	110907322	0.129426129426129	NA	NA	7.09639266706086e-05	NA	NA	NA	NA	NA	NA	NA	NA
tCO2	NW_023416335.1	110907322	0.139194139194139	NA	NA	4.13946447153091e-06	NA	NA	NA	NA	NA	NA	NA	NA
urea	NW_023416335.1	110907322	NA	1.54864727428201	NA	NA	3.84375434270279e-05	NA	NA	NA	NA	NA	NA	NA
BE	NW_023416335.1	115250340	NA	1.17022476877404	NA	NA	6.97801629189199e-05	NA	NA	NA	NA	NA	NA	NA
HCO3	NW_023416335.1	115250340	NA	1.70231605530209	NA	NA	2.66101191778167e-05	NA	NA	NA	NA	NA	NA	NA
tCO2	NW_023416335.1	115250340	NA	1.26498304128657	NA	NA	4.55341091872841e-05	NA	NA	NA	NA	NA	NA	NA
pCO2	NW_023416335.1	123524302	-0.132410799077466	NA	NA	5.26315789474152e-05	NA	NA	NA	NA	NA	NA	AKAP3	118650281
tCO2	NW_023416335.1	124565378	0.134310134310134	NA	NA	7.68757687574784e-06	NA	NA	NA	NA	NA	NA	PLXNC1	118651902
Trypanosoma	NW_023416335.1	131601042	0.710280373831776	NA	NA	5.3221497227085e-06	NA	NA	7	81	0	12	NA	NA
Bartonella	NW_023416335.1	131601145	-0.912037037037037	NA	NA	2.78071955556181e-05	NA	NA	0	7	7	197	NA	NA
Bartonella	NW_023416335.1	131601146	-0.912037037037037	NA	NA	2.78071955556181e-05	NA	NA	0	7	7	197	NA	NA
Na	NW_023416335.1	138949022	-0.149844720496894	-1.39711585437543	NA	8.04252603915367e-05	6.56412051724953e-05	NA	NA	NA	NA	NA	NA	NA
Trypanosoma	NW_023416335.1	146408020	NA	NA	-0.79166666666667	NA	NA	3.37069482438945e-05	4	8	75	8	MYRFL	118650615
Trypanosoma	NW_023416335.1	146408058	NA	NA	-0.786949685534594	NA	NA	4.78993475044875e-05	4	8	74	8	MYRFL	118650615
BE	NW_023416335.1	151918717	-0.201465201465202	NA	NA	1.95147913247817e-05	NA	NA	NA	NA	NA	NA	SRGAP1	118650781
HCO3	NW_023416335.1	151918717	-0.18647506339814	NA	NA	3.90281747941756e-05	NA	NA	NA	NA	NA	NA	SRGAP1	118650781
Trypanosoma	NW_023416335.1	182538070	NA	NA	-0.786949685534594	NA	NA	4.78993475044875e-05	5	12	76	11	LOC118652001	118652001
Bartonella	NW_023416335.1	183582497	NA	NA	-0.95736434108528	NA	NA	4.43731843972062e-05	1	7	8	196	NA	NA
log.pd.cm.1	NW_023416335.1	184476186	NA	-2.00963074468574	NA	NA	3.48905147474765e-05	NA	NA	NA	NA	NA	PIK3C2G	118651878
log.pd.cm.1	NW_023416335.1	184476215	NA	-2.00963074468574	NA	NA	3.48905147474765e-05	NA	NA	NA	NA	NA	PIK3C2G	118651878
log.pd.cm.1	NW_023416335.1	184476266	NA	-2.00963074468574	NA	NA	3.48905147474765e-05	NA	NA	NA	NA	NA	PIK3C2G	118651878
Trypanosoma	NW_023416335.1	185405238	-0.710280373831776	NA	NA	5.3221497227085e-06	NA	NA	7	3	80	6	NA	NA
K	NW_023416335.1	188882113	NA	-1.33043004243059	NA	NA	6.97811945594706e-05	NA	NA	NA	NA	NA	NA	NA
Cl	NW_023416335.1	196053842	NA	-1.31296285640586	NA	NA	6.50511509027174e-05	NA	NA	NA	NA	NA	NA	NA
log.pd.cm.1	NW_023416335.1	196053842	NA	1.83559837378309	NA	NA	7.45119467487898e-05	NA	NA	NA	NA	NA	NA	NA
angap	NW_023416335.1	197413210	NA	0.932992889025742	NA	NA	7.39201012409652e-05	NA	NA	NA	NA	NA	ANKS1B	118651077
Trypanosoma	NW_023416335.1	201835607	NA	-3.5	NA	NA	6.50484966113751e-06	NA	1	13	73	13	LOC118652115	118652115
Bartonella	NW_023416335.1	202918190	NA	3	NA	NA	6.50806704494133e-06	NA	97	4	2	29	BTBD11	118649628
Bartonella	NW_023416335.1	202918259	NA	3	NA	NA	6.50806704494133e-06	NA	69	4	1	57	BTBD11	118649628
Trypanosoma	NW_023416335.1	207602788	NA	NA	-0.786949685534594	NA	NA	4.78993475044875e-05	5	11	76	11	JOSD1	118649512
BE	NW_023416336.1	1192839	NA	-1.32834793738406	NA	NA	1.71493620733099e-05	NA	NA	NA	NA	NA	TSGA10	118652473
HCO3	NW_023416336.1	1192839	NA	-1.8559471860553	NA	NA	1.12353836528856e-05	NA	NA	NA	NA	NA	TSGA10	118652473
tCO2	NW_023416336.1	1192839	NA	-1.35188926174698	NA	NA	2.30627306273545e-05	NA	NA	NA	NA	NA	TSGA10	118652473
BE	NW_023416338.1	1121018	NA	1.24717842757867	NA	NA	3.72555107109873e-05	NA	NA	NA	NA	NA	NA	NA
HCO3	NW_023416338.1	1121018	NA	1.98865369763368	NA	NA	3.54801589041998e-06	NA	NA	NA	NA	NA	NA	NA
pCO2	NW_023416338.1	1121018	NA	1.7669055412981	NA	NA	5.61797752809401e-05	NA	NA	NA	NA	NA	NA	NA
tCO2	NW_023416338.1	1121018	NA	1.48181580756009	NA	NA	9.46163307791181e-06	NA	NA	NA	NA	NA	NA	NA
HCO3	NW_023416338.1	1121031	NA	1.67339678934114	NA	NA	3.311481497692e-05	NA	NA	NA	NA	NA	NA	NA
tCO2	NW_023416338.1	1121031	NA	1.19530475287159	NA	NA	6.97795439492666e-05	NA	NA	NA	NA	NA	NA	NA
log.uv.cm.1	NW_023416341.1	1092114	NA	-1.02962355122994	NA	NA	7.80611502665396e-05	NA	NA	NA	NA	NA	NPRL3	118652864
pH	NW_023416346.1	1056060	NA	-1.68092434236253	NA	NA	4.90832084569792e-05	NA	NA	NA	NA	NA	NA	NA
log.pd.cm.1	NW_023416346.1	5248819	NA	-2.10781449137119	NA	NA	2.01063983290561e-05	NA	NA	NA	NA	NA	ZNF674	118654647
log.pd.cm.1	NW_023416346.1	5249005	NA	-2.01433415419795	NA	NA	3.42991500906775e-05	NA	NA	NA	NA	NA	ZNF674	118654647
pCO2	NW_023416346.1	6942298	NA	-2.13259375776244	NA	NA	9.46185688943668e-06	NA	NA	NA	NA	NA	NA	NA
pH	NW_023416346.1	6942298	NA	2.03900478145197	NA	NA	6.50500353038819e-06	NA	NA	NA	NA	NA	NA	NA
Bartonella	NW_023416346.1	10128124	-0.912037037037037	NA	NA	2.78071955556181e-05	NA	NA	2	7	8	198	NA	NA
tCO2	NW_023416346.1	10410852	0.155067155067155	NA	NA	5.91352067313977e-07	NA	NA	NA	NA	NA	NA	NA	NA
K	NW_023416346.1	10428581	NA	1.38626719673216	NA	NA	4.73092844470724e-05	NA	NA	NA	NA	NA	NA	NA
pH	NW_023416346.1	19216047	NA	1.64459081767991	NA	NA	6.68241271764014e-05	NA	NA	NA	NA	NA	NA	NA
HCO3	NW_023416346.1	22353494	-0.182079459002536	NA	NA	5.67682542460535e-05	NA	NA	NA	NA	NA	NA	NA	NA
HCO3	NW_023416346.1	22353616	-0.182079459002536	NA	NA	5.67682542460535e-05	NA	NA	NA	NA	NA	NA	NA	NA
HCO3	NW_023416346.1	22353618	-0.178191039729501	NA	NA	8.39697094057179e-05	NA	NA	NA	NA	NA	NA	NA	NA
urea	NW_023416346.1	23649894	NA	-1.39921043877454	NA	NA	9.57981851565926e-05	NA	NA	NA	NA	NA	MCF2	118654387
Cl	NW_023416346.1	27422366	NA	-1.46491479580134	NA	NA	2.18808416673211e-05	NA	NA	NA	NA	NA	NA	NA
tCO2	NW_023416346.1	34863677	0.129426129426129	NA	NA	2.60194909641465e-05	NA	NA	NA	NA	NA	NA	NA	NA
pCO2	NW_023416346.1	38253507	NA	NA	0.0808399121492823	NA	NA	7.62862211709514e-05	NA	NA	NA	NA	GRIA3	118654168
log.pd.cm.1	NW_023416346.1	43392767	NA	-1.91206930402685	NA	NA	5.26314544495587e-05	NA	NA	NA	NA	NA	NA	NA
HCO3	NW_023416346.1	44099387	NA	NA	0.148252677554515	NA	NA	9.63877650219658e-05	NA	NA	NA	NA	NA	NA
RBC	NW_023416346.1	44099387	NA	1.03414919241979	NA	NA	7.50998473166842e-05	NA	NA	NA	NA	NA	NA	NA
angap	NW_023416346.1	47474282	NA	NA	0.379104076980692	NA	NA	2.36544323971577e-05	NA	NA	NA	NA	NA	NA
log.uv.cm.1	NW_023416346.1	50273301	-0.713725490196078	NA	NA	6.44595862049346e-05	NA	NA	NA	NA	NA	NA	CHRDL1	118654475
log.uv.cm.1	NW_023416346.1	52205471	NA	-1.48975600380364	NA	NA	1.18274470095603e-06	NA	NA	NA	NA	NA	NA	NA
pCO2	NW_023416346.1	53213861	NA	-1.75938572338132	NA	NA	5.67711413365091e-05	NA	NA	NA	NA	NA	NA	NA
pCO2	NW_023416346.1	53224209	NA	-2.30412918862943	NA	NA	4.13956238909385e-06	NA	NA	NA	NA	NA	NA	NA
tCO2	NW_023416346.1	57453436	-0.122100122100122	NA	NA	8.27892894313953e-05	NA	NA	NA	NA	NA	NA	NA	NA
haematocrit	NW_023416346.1	60349510	NA	1.16129729899084	NA	NA	2.6019598671323e-05	NA	NA	NA	NA	NA	SYTL4	118654198
hb	NW_023416346.1	60349510	NA	1.1103783984818	NA	NA	2.77928240111081e-05	NA	NA	NA	NA	NA	SYTL4	118654198
HCO3	NW_023416346.1	60349510	NA	1.95836405424103	NA	NA	5.32202383551894e-06	NA	NA	NA	NA	NA	SYTL4	118654198
pCO2	NW_023416346.1	60349510	0.129968796635463	2.24831826257116	NA	6.62329982259457e-05	5.32229450034283e-06	NA	NA	NA	NA	NA	SYTL4	118654198
tCO2	NW_023416346.1	60349510	0.146520146520147	1.54375655925936	NA	1.77405620205295e-06	5.32216860626988e-06	NA	NA	NA	NA	NA	SYTL4	118654198
log.pd.cm.1	NW_023416346.1	60911909	NA	-2.08801680954677	NA	NA	2.12891276425431e-05	NA	NA	NA	NA	NA	NA	NA
log.pd.cm.1	NW_023416346.1	60911910	NA	-2.08801680954677	NA	NA	2.12891276425431e-05	NA	NA	NA	NA	NA	NA	NA
urea	NW_023416346.1	61298841	NA	1.59240135773967	NA	NA	3.13413815635766e-05	NA	NA	NA	NA	NA	NA	NA
pH	NW_023416346.1	62994105	-0.180791810928797	NA	NA	7.92427702799303e-05	NA	NA	NA	NA	NA	NA	NA	NA
BE	NW_023416346.1	62994121	NA	-1.12163725774251	NA	NA	9.6982599311124e-05	NA	NA	NA	NA	NA	NA	NA
log.uv.cm.1	NW_023416346.1	63586726	NA	-1.00676853478303	NA	NA	9.69850654826132e-05	NA	NA	NA	NA	NA	NA	NA
pH	NW_023416346.1	64489229	NA	-1.67528416369047	NA	NA	5.08573003289436e-05	NA	NA	NA	NA	NA	DIAPH2	118654105
Bartonella	NW_023416346.1	82704533	NA	NA	-0.962015503875977	NA	NA	2.89904804728902e-05	1	8	7	197	TEX11	118653503
Bartonella	NW_023416346.1	82704550	NA	NA	-0.964341085271326	NA	NA	2.18907709692573e-05	1	8	7	198	TEX11	118653503
Bartonella	NW_023416346.1	82704553	NA	NA	-0.964341085271326	NA	NA	2.18907709692573e-05	1	8	7	198	TEX11	118653503
Bartonella	NW_023416346.1	82704635	NA	NA	-0.964341085271326	NA	NA	2.18907709692573e-05	1	8	7	198	TEX11	118653503
Bartonella	NW_023416346.1	82704652	NA	NA	-0.962015503875977	NA	NA	2.89904804728902e-05	2	8	7	197	TEX11	118653503
Trypanosoma	NW_023416346.1	88499733	NA	NA	-0.784591194968557	NA	NA	7.15533462720686e-05	6	14	74	13	NA	NA
Trypanosoma	NW_023416346.1	89486715	NA	NA	-0.783018867924531	NA	NA	7.80581959332061e-05	5	11	73	13	NEXMIF	118654279
Trypanosoma	NW_023416346.1	89486751	NA	NA	-0.783018867924531	NA	NA	7.80581959332061e-05	5	11	73	13	NEXMIF	118654279
Trypanosoma	NW_023416346.1	89486802	NA	NA	-0.783018867924531	NA	NA	7.80581959332061e-05	5	11	73	13	NEXMIF	118654279
pH	NW_023416346.1	98592014	NA	NA	-0.137094200509349	NA	NA	8.27909540235261e-06	NA	NA	NA	NA	NA	NA
Trypanosoma	NW_023416346.1	100257635	NA	-3.5	NA	NA	6.50484966113751e-06	NA	2	69	6	16	NA	NA
Trypanosoma	NW_023416346.1	100257650	NA	-3.5	NA	NA	6.50484966113751e-06	NA	2	77	6	16	NA	NA
Trypanosoma	NW_023416346.1	100257681	NA	-3.5	NA	NA	6.50484966113751e-06	NA	2	81	6	16	NA	NA
Na	NW_023416346.1	101656167	NA	1.35534194846407	NA	NA	8.27907092265656e-05	NA	NA	NA	NA	NA	APOOL	118654113
tCO2	NW_023416346.1	101763247	0.122100122100122	NA	NA	8.27892894313953e-05	NA	NA	NA	NA	NA	NA	LOC118654772	118654772
Cl	NW_023416346.1	108235639	0.192808988764045	1.77035804991818	NA	1.18274819826958e-06	2.36549639642814e-06	NA	NA	NA	NA	NA	NA	NA
urea	NW_023416346.1	108271706	NA	-1.55948613783292	NA	NA	3.78461966050736e-05	NA	NA	NA	NA	NA	NA	NA
Na	NW_023416346.1	109100853	0.150621118012422	1.54421604569019	NA	7.45116383039646e-05	2.54285749767824e-05	NA	NA	NA	NA	NA	NA	NA
Na	NW_023416346.1	109100975	NA	1.33314059192502	NA	NA	9.87574888631215e-05	NA	NA	NA	NA	NA	NA	NA
Na	NW_023416346.1	111666330	NA	-1.40517159899224	NA	NA	6.2093031919952e-05	NA	NA	NA	NA	NA	NA	NA
PLT	NW_023416346.1	113627537	NA	1.22238276395396	NA	NA	2.95669739266424e-05	NA	NA	NA	NA	NA	NA	NA
K	NW_023416346.1	114312583	NA	-1.83036641442881	NA	NA	3.54819633352488e-06	NA	NA	NA	NA	NA	NA	NA
urea	NW_023416346.1	114312583	NA	-1.6634530726265	NA	NA	1.89230983025368e-05	NA	NA	NA	NA	NA	NA	NA
pCO2	NW_023416346.1	114555100	NA	-1.78130280341701	NA	NA	5.20402128917352e-05	NA	NA	NA	NA	NA	NA	NA
pCO2	NW_023416346.1	119605237	NA	-1.71481446801629	NA	NA	6.44589000591278e-05	NA	NA	NA	NA	NA	PHEX	118654526
pCO2	NW_023416346.1	119605244	NA	-1.71481446801629	NA	NA	6.44589000591278e-05	NA	NA	NA	NA	NA	PHEX	118654526
angap	NW_023416346.1	122352790	NA	1.12431156834354	NA	NA	5.91360809931718e-06	NA	NA	NA	NA	NA	NA	NA
glucose	NW_023416346.1	122352790	0.144970414201183	1.57285050514537	NA	4.96723105843921e-05	4.7898299492144e-05	NA	NA	NA	NA	NA	NA	NA
pCO2	NW_023416346.1	123631850	NA	1.81999960508399	NA	NA	4.19869899467296e-05	NA	NA	NA	NA	NA	NA	NA
MCV	NW_023416346.1	128352021	0.375	NA	NA	1.00526938558998e-05	NA	NA	NA	NA	NA	NA	NA	NA
haematocrit	NW_023416346.1	128888148	NA	-1.0408961197823	NA	NA	8.2198277620793e-05	NA	NA	NA	NA	NA	ARHGAP6	118654096
hb	NW_023416346.1	128888148	NA	-1.02303546532867	NA	NA	6.80037183250493e-05	NA	NA	NA	NA	NA	ARHGAP6	118654096
log.pd.cm.1	NW_023416347.1	2034394	NA	1.79000292652219	NA	NA	9.10701571373851e-05	NA	NA	NA	NA	NA	LOC118654992	118654992
Trypanosoma	NW_023416357.1	17939410	NA	-3.5	NA	NA	6.50484966113751e-06	NA	3	46	39	15	NA	NA
Bartonella	NW_023416357.1	25428396	NA	NA	-0.958139534883729	NA	NA	4.37815419386256e-05	2	8	7	198	ADCY2	118656192
tCO2	NW_023416357.1	35354943	0.136752136752137	NA	NA	4.73081653895591e-06	NA	NA	NA	NA	NA	NA	MAST4	118656754
urea	NW_023416357.1	44111336	0.190690690690691	NA	NA	4.96731330441591e-05	NA	NA	NA	NA	NA	NA	MSH3	118656209
angap	NW_023416357.1	44518710	NA	0.932166707606656	NA	NA	7.51028228608286e-05	NA	NA	NA	NA	NA	NA	NA
angap	NW_023416357.1	44518720	NA	0.932166707606656	NA	NA	7.51028228608286e-05	NA	NA	NA	NA	NA	NA	NA
angap	NW_023416357.1	44518739	0.396213657876944	NA	0.379420371164871	8.57473174394885e-05	NA	2.95680404960308e-06	NA	NA	NA	NA	NA	NA
Trypanosoma	NW_023416357.1	44518739	NA	-4.5	-0.811320754716985	NA	5.91349969214505e-07	4.13944978427949e-06	3	15	73	16	NA	NA
K	NW_023416357.1	51732126	NA	-1.51158752666364	NA	NA	2.18805440567182e-05	NA	NA	NA	NA	NA	NA	NA
urea	NW_023416357.1	51732126	NA	1.5403023179448	NA	NA	4.0802930714845e-05	NA	NA	NA	NA	NA	NA	NA
K	NW_023416357.1	51732127	NA	-1.51158752666364	NA	NA	2.18805440567182e-05	NA	NA	NA	NA	NA	NA	NA
urea	NW_023416357.1	51732127	NA	1.44085446708818	NA	NA	7.0961618634513e-05	NA	NA	NA	NA	NA	NA	NA
Trypanosoma	NW_023416357.1	56880406	0.710280373831776	NA	NA	5.3221497227085e-06	NA	NA	5	83	1	11	NA	NA
Cl	NW_023416357.1	68423716	NA	1.30741510071872	NA	NA	6.80080213982803e-05	NA	NA	NA	NA	NA	CCDC112	118655665
MCH	NW_023416357.1	69197296	0.475961538461539	NA	NA	7.09604856530266e-06	NA	NA	NA	NA	NA	NA	COMMD10	118656476
MCHC	NW_023416357.1	69197296	0.447619047619048	NA	NA	2.06967960768578e-05	NA	NA	NA	NA	NA	NA	COMMD10	118656476
MCH	NW_023416357.1	69197337	-0.475961538461539	NA	NA	7.09604856530266e-06	NA	NA	NA	NA	NA	NA	COMMD10	118656476
MCHC	NW_023416357.1	69197337	-0.447619047619048	NA	NA	2.06967960768578e-05	NA	NA	NA	NA	NA	NA	COMMD10	118656476
log.pd.cm.1	NW_023416357.1	75006568	NA	1.78633050738342	NA	NA	9.4026980421047e-05	NA	NA	NA	NA	NA	NA	NA
pCO2	NW_023416357.1	85388456	0.126441459774793	NA	NA	8.9296274393802e-05	NA	NA	NA	NA	NA	NA	NA	NA
pCO2	NW_023416357.1	85388500	0.132817799484466	NA	NA	5.02661147250283e-05	NA	NA	NA	NA	NA	NA	NA	NA
pCO2	NW_023416357.1	85388530	0.126441459774793	NA	NA	8.9296274393802e-05	NA	NA	NA	NA	NA	NA	NA	NA
pCO2	NW_023416357.1	85388577	0.126441459774793	NA	NA	8.9296274393802e-05	NA	NA	NA	NA	NA	NA	NA	NA
haematocrit	NW_023416357.1	88954006	NA	1.0535447095364	NA	NA	7.62847324682348e-05	NA	NA	NA	NA	NA	SYT17	118655648
hb	NW_023416357.1	88954006	NA	1.00970467612399	NA	NA	7.21430750926233e-05	NA	NA	NA	NA	NA	SYT17	118655648
log.pd.cm.1	NW_023416357.1	89682537	NA	1.79565517008916	NA	NA	8.81133338537232e-05	NA	NA	NA	NA	NA	XYLT1	118655757
BE	NW_023416357.1	89682626	NA	-1.1442355106686	NA	NA	8.04245945505988e-05	NA	NA	NA	NA	NA	XYLT1	118655757
tCO2	NW_023416357.1	89682626	NA	-1.14971676179162	NA	NA	9.8755795250205e-05	NA	NA	NA	NA	NA	XYLT1	118655757
haematocrit	NW_023416357.1	90243661	NA	1.03969782990043	NA	NA	8.2198277620793e-05	NA	NA	NA	NA	NA	NA	NA
hb	NW_023416357.1	90243661	NA	1.02139898207752	NA	NA	6.80037183250493e-05	NA	NA	NA	NA	NA	NA	NA
Na	NW_023416357.1	90243661	NA	1.80376220781045	NA	NA	2.95681104378609e-06	NA	NA	NA	NA	NA	NA	NA
Na	NW_023416357.1	90351221	NA	1.3583393335229	NA	NA	8.1016622600294e-05	NA	NA	NA	NA	NA	NA	NA
urea	NW_023416357.1	90351221	NA	1.42831043291481	NA	NA	7.51010463881929e-05	NA	NA	NA	NA	NA	NA	NA
Bartonella	NW_023416357.1	91043234	-0.912037037037037	NA	NA	2.78071955556181e-05	NA	NA	2	7	9	197	MYH11	118655694
pH	NW_023416357.1	92605887	NA	-1.7441977195906	NA	NA	3.54818374387333e-05	NA	NA	NA	NA	NA	NA	NA
pH	NW_023416357.1	92606180	NA	-1.68946351714217	NA	NA	4.55350247130504e-05	NA	NA	NA	NA	NA	NA	NA
haematocrit	NW_023416357.1	99521058	NA	1.17844200284207	NA	NA	2.30628260950994e-05	NA	NA	NA	NA	NA	UBN1	118656284
hb	NW_023416357.1	99521058	NA	1.15111332810591	NA	NA	2.01054471570261e-05	NA	NA	NA	NA	NA	UBN1	118656284
Trypanosoma	NW_023416357.1	102165806	NA	2025-05-03	NA	NA	6.50484966113751e-06	NA	15	52	16	1	NA	NA
angap	NW_023416357.1	108422887	NA	0.936699073544878	NA	NA	7.03719363813748e-05	NA	NA	NA	NA	NA	OTOA	118656592
angap	NW_023416368.1	3821329	NA	-0.946494294234913	NA	NA	6.44583282821687e-05	NA	NA	NA	NA	NA	CPLX2	118659137
BE	NW_023416368.1	13000039	NA	-1.50749255803427	NA	NA	1.18271462579145e-06	NA	NA	NA	NA	NA	NA	NA
HCO3	NW_023416368.1	13000039	NA	-1.812653092874	NA	NA	1.18267196346222e-05	NA	NA	NA	NA	NA	NA	NA
pH	NW_023416368.1	13000039	NA	-1.63807754837585	NA	NA	6.85982190482548e-05	NA	NA	NA	NA	NA	NA	NA
tCO2	NW_023416368.1	13000039	NA	-1.25810406071041	NA	NA	4.6716813322023e-05	NA	NA	NA	NA	NA	NA	NA
log.pd.cm.1	NW_023416368.1	15998199	NA	1.96757968451321	NA	NA	4.31696199417742e-05	NA	NA	NA	NA	NA	NIPAL4	118659148
log.pd.cm.1	NW_023416368.1	17049887	NA	2.01551330203064	NA	NA	3.42991500906775e-05	NA	NA	NA	NA	NA	NA	NA
Trypanosoma	NW_023416368.1	17049887	0.710280373831776	NA	NA	5.3221497227085e-06	NA	NA	6	83	2	11	NA	NA
log.uv.cm.1	NW_023416368.1	19294248	NA	-1.04212247715017	NA	NA	7.03733097099368e-05	NA	NA	NA	NA	NA	NA	NA
Cl	NW_023416368.1	23278546	NA	1.28941947849183	NA	NA	7.51045105876758e-05	NA	NA	NA	NA	NA	JAKMIP2	118659225
HCO3	NW_023416368.1	31340867	-0.18021978021978	NA	NA	6.8003637898939e-05	NA	NA	NA	NA	NA	NA	NA	NA
pCO2	NW_023416368.1	31340867	-0.131596798263465	NA	NA	5.8545239503216e-05	NA	NA	NA	NA	NA	NA	NA	NA
pCO2	NW_023416368.1	31393313	NA	1.81394345725091	NA	NA	4.43524541691165e-05	NA	NA	NA	NA	NA	NA	NA
pCO2	NW_023416368.1	31694959	-0.131732465065798	NA	NA	5.7953873447647e-05	NA	NA	NA	NA	NA	NA	NA	NA
log.uv.cm.1	NW_023416368.1	31695105	NA	1.01046743296367	NA	NA	9.28454590291006e-05	NA	NA	NA	NA	NA	NA	NA
HCO3	NW_023416368.1	34710755	NA	NA	-0.149415411566373	NA	NA	7.39169977163057e-05	NA	NA	NA	NA	FSTL4	118658663
HCO3	NW_023416368.1	34710912	NA	NA	-0.149415411566373	NA	NA	7.39169977163057e-05	NA	NA	NA	NA	FSTL4	118658663
log.pd.cm.1	NW_023416368.1	35675556	NA	2.01914070816652	NA	NA	3.37077854339896e-05	NA	NA	NA	NA	NA	NA	NA
log.pd.cm.1	NW_023416368.1	35687518	NA	2.16288136759898	NA	NA	1.77409397020822e-05	NA	NA	NA	NA	NA	NA	NA
haematocrit	NW_023416368.1	47745587	0.186335403726708	NA	NA	2.06974080340094e-05	NA	NA	NA	NA	NA	NA	NA	NA
hb	NW_023416368.1	47745587	0.1996336996337	NA	NA	8.16044619900147e-05	NA	NA	NA	NA	NA	NA	NA	NA
haematocrit	NW_023416368.1	47745611	0.186335403726708	NA	NA	2.06974080340094e-05	NA	NA	NA	NA	NA	NA	NA	NA
hb	NW_023416368.1	47745611	0.1996336996337	NA	NA	8.16044619900147e-05	NA	NA	NA	NA	NA	NA	NA	NA
Trypanosoma	NW_023416368.1	49395844	0.710280373831776	NA	NA	5.3221497227085e-06	NA	NA	10	76	7	3	MAML3	118658247
Bartonella	NW_023416368.1	49395982	NA	-3	NA	NA	6.50806704494133e-06	NA	21	10	4	120	MAML3	118658247
BE	NW_023416368.1	54011052	NA	1.19137192899581	NA	NA	6.3275232477289e-05	NA	NA	NA	NA	NA	ARHGAP10	118657747
tCO2	NW_023416368.1	54011052	0.130647130647131	1.16413518344746	NA	1.89232661557126e-05	8.81114580376652e-05	NA	NA	NA	NA	NA	ARHGAP10	118657747
tCO2	NW_023416368.1	54011057	0.128205128205128	NA	NA	2.89762513009384e-05	NA	NA	NA	NA	NA	NA	ARHGAP10	118657747
angap	NW_023416368.1	63826206	NA	1.10150092185833	NA	NA	7.68769052905682e-06	NA	NA	NA	NA	NA	NA	NA
angap	NW_023416368.1	63826235	NA	1.07697710715949	NA	NA	1.12358553886471e-05	NA	NA	NA	NA	NA	NA	NA
angap	NW_023416368.1	63826295	NA	1.0424666826502	NA	NA	1.8923545917704e-05	NA	NA	NA	NA	NA	NA	NA
angap	NW_023416368.1	63826338	NA	1.0424666826502	NA	NA	1.8923545917704e-05	NA	NA	NA	NA	NA	NA	NA
log.uv.cm.1	NW_023416368.1	63835184	NA	-1.02962355122994	NA	NA	7.80611502665396e-05	NA	NA	NA	NA	NA	NA	NA
angap	NW_023416368.1	67528827	NA	-0.943966414190654	NA	NA	6.56410499020321e-05	NA	NA	NA	NA	NA	NA	NA
Trypanosoma	NW_023416368.1	67532475	NA	-4	NA	NA	2.365399876747e-06	NA	2	53	23	17	NA	NA
glucose	NW_023416368.1	83851827	NA	-2.23355455660387	NA	NA	1.1826740615728e-06	NA	NA	NA	NA	NA	NA	NA
urea	NW_023416368.1	83851827	NA	NA	0.155858938153053	NA	NA	4.25769711807078e-05	NA	NA	NA	NA	NA	NA
glucose	NW_023416368.1	83851859	NA	-2.21030752692776	NA	NA	1.77401109224817e-06	NA	NA	NA	NA	NA	NA	NA
Trypanosoma	NW_023416368.1	89260220	NA	-4	NA	NA	2.365399876747e-06	NA	8	2	52	8	NA	NA
Na	NW_023416369.1	555602	NA	1.42238068793801	NA	NA	5.55880476236226e-05	NA	NA	NA	NA	NA	NA	NA
Trypanosoma	NW_023416379.1	9486983	NA	NA	-0.79166666666667	NA	NA	3.37069482438945e-05	5	9	74	8	PLEKHG1	118659931
pCO2	NW_023416379.1	10107958	-0.130375797042464	NA	NA	6.20934358367409e-05	NA	NA	NA	NA	NA	NA	GINM1	118660044
log.uv.cm.1	NW_023416379.1	16790855	NA	NA	-0.707810636008117	NA	NA	4.02133198342813e-05	NA	NA	NA	NA	LOC118660303	118660303
log.uv.cm.1	NW_023416379.1	16791012	NA	NA	-0.707810636008117	NA	NA	4.02133198342813e-05	NA	NA	NA	NA	LOC118660303	118660303
Bartonella	NW_023416379.1	19871861	NA	NA	-0.964341085271326	NA	NA	2.18907709692573e-05	2	7	7	198	NA	NA
HCO3	NW_023416379.1	20894754	NA	NA	-0.149067833547723	NA	NA	7.92390215518246e-05	NA	NA	NA	NA	NA	NA
HCO3	NW_023416379.1	20894756	NA	NA	-0.149067833547723	NA	NA	7.92390215518246e-05	NA	NA	NA	NA	NA	NA
HCO3	NW_023416379.1	20894758	NA	NA	-0.149067833547723	NA	NA	7.92390215518246e-05	NA	NA	NA	NA	NA	NA
HCO3	NW_023416379.1	20894783	NA	NA	-0.149067833547723	NA	NA	7.92390215518246e-05	NA	NA	NA	NA	NA	NA
HCO3	NW_023416379.1	20894805	NA	NA	-0.149067833547723	NA	NA	7.92390215518246e-05	NA	NA	NA	NA	NA	NA
Bartonella	NW_023416379.1	29787273	NA	NA	-0.95736434108528	NA	NA	4.43731843972062e-05	2	9	5	197	NA	NA
tCO2	NW_023416379.1	42764989	0.130647130647131	NA	NA	1.65578578862347e-05	NA	NA	NA	NA	NA	NA	NA	NA
tCO2	NW_023416379.1	45858999	-0.136752136752137	NA	NA	4.73081653895591e-06	NA	NA	NA	NA	NA	NA	NA	NA
Trypanosoma	NW_023416379.1	49301447	NA	NA	-0.786949685534594	NA	NA	4.78993475044875e-05	5	13	75	11	NA	NA
log.pd.cm.1	NW_023416379.1	51753163	NA	-2.36158833679069	NA	NA	4.73091725383679e-06	NA	NA	NA	NA	NA	NA	NA
Trypanosoma	NW_023416379.1	59918700	-0.719626168224299	NA	NA	1.18269993842901e-06	NA	NA	4	2	81	2	LCA5	118660316
Trypanosoma	NW_023416379.1	65262760	NA	4	NA	NA	2.365399876747e-06	NA	6	72	7	4	RIMS1	118660442
pCO2	NW_023416379.1	73001690	NA	-1.74187003718352	NA	NA	5.9727971614465e-05	NA	NA	NA	NA	NA	NA	NA
Bartonella	NW_023416379.1	74131884	NA	NA	-0.960465116279078	NA	NA	3.31319776832872e-05	2	7	6	198	DST	118660815
log.uv.cm.1	NW_023416379.1	78314350	NA	1.06475665307107	NA	NA	6.0319979751422e-05	NA	NA	NA	NA	NA	NA	NA
Cl	NW_023416379.1	78902774	NA	1.41311525829411	NA	NA	3.25255754513032e-05	NA	NA	NA	NA	NA	NA	NA
urea	NW_023416379.1	78902774	NA	1.44994513974478	NA	NA	6.85962313466959e-05	NA	NA	NA	NA	NA	NA	NA
Cl	NW_023416379.1	78902867	NA	1.41311525829411	NA	NA	3.25255754513032e-05	NA	NA	NA	NA	NA	NA	NA
urea	NW_023416379.1	78902867	NA	1.44994513974478	NA	NA	6.85962313466959e-05	NA	NA	NA	NA	NA	NA	NA
pCO2	NW_023416379.1	88737688	NA	NA	-0.0806191479679413	NA	NA	8.10171496156142e-05	NA	NA	NA	NA	DAAM2	118659844
pCO2	NW_023416379.1	88737704	NA	NA	-0.0806191479679413	NA	NA	8.10171496156142e-05	NA	NA	NA	NA	DAAM2	118659844
pCO2	NW_023416379.1	88737795	NA	NA	-0.0806191479679413	NA	NA	8.10171496156142e-05	NA	NA	NA	NA	DAAM2	118659844
pCO2	NW_023416379.1	88737799	NA	NA	-0.0806191479679413	NA	NA	8.10171496156142e-05	NA	NA	NA	NA	DAAM2	118659844
log.pd.cm.1	NW_023416390.1	16319345	NA	-2.31125536445779	NA	NA	7.09637588081069e-06	NA	NA	NA	NA	NA	NA	NA
log.pd.cm.1	NW_023416390.1	16319357	NA	-2.01147297356135	NA	NA	3.48905147474765e-05	NA	NA	NA	NA	NA	NA	NA
log.pd.cm.1	NW_023416390.1	16319384	NA	-1.94686566993375	NA	NA	4.43523492552611e-05	NA	NA	NA	NA	NA	NA	NA
log.pd.cm.1	NW_023416390.1	17269952	NA	-1.79081439216919	NA	NA	8.98874278238981e-05	NA	NA	NA	NA	NA	LOC118661479	118661479
Trypanosoma	NW_023416390.1	23119392	0.728971962616822	NA	NA	0	NA	NA	5	85	0	12	NA	NA
tCO2	NW_023416390.1	27048810	0.122100122100122	NA	NA	8.27892894313953e-05	NA	NA	NA	NA	NA	NA	NYAP2	118661498
log.pd.cm.1	NW_023416390.1	30287078	NA	2.66342652435785	NA	NA	1.18272931348695e-06	NA	NA	NA	NA	NA	LOC118661411	118661411
log.pd.cm.1	NW_023416390.1	32860057	NA	2.08040526316887	NA	NA	2.3063221612718e-05	NA	NA	NA	NA	NA	TRPM8	118662223
log.pd.cm.1	NW_023416390.1	32860058	NA	2.40445988871404	NA	NA	4.13955259714882e-06	NA	NA	NA	NA	NA	TRPM8	118662223
pH	NW_023416390.1	39142170	NA	-2.00418468258325	NA	NA	7.68773144510515e-06	NA	NA	NA	NA	NA	NA	NA
pH	NW_023416390.1	39142175	NA	-1.96505725418034	NA	NA	9.46182331695855e-06	NA	NA	NA	NA	NA	NA	NA
log.uv.cm.1	NW_023416390.1	41258440	-0.712941176470588	NA	NA	7.68784055654725e-05	NA	NA	NA	NA	NA	NA	PDE11A	118661705
Trypanosoma	NW_023416390.1	41897146	0.719626168224299	NA	NA	1.18269993842901e-06	NA	NA	3	85	0	11	NFE2L2	118661195
HCO3	NW_023416390.1	47091543	-0.179712595097211	NA	NA	7.09603178076224e-05	NA	NA	NA	NA	NA	NA	MYO3B	118661549
tCO2	NW_023416390.1	47091543	-0.137973137973138	NA	NA	4.13946447153091e-06	NA	NA	NA	NA	NA	NA	MYO3B	118661549
Cl	NW_023416390.1	47428907	NA	-1.79161398220754	NA	NA	2.36549639642814e-06	NA	NA	NA	NA	NA	NA	NA
Na	NW_023416390.1	47428907	-0.150621118012422	-1.44558282466028	NA	7.45116383039646e-05	4.84917011184249e-05	NA	NA	NA	NA	NA	NA	NA
log.pd.cm.1	NW_023416390.1	50927037	0.493087557603687	NA	0.493957637007889	2.77941388666658e-05	NA	7.09637588081069e-06	NA	NA	NA	NA	CSRNP3	118662216
log.uv.cm.1	NW_023416390.1	56995548	-0.715294117647059	NA	-0.71062393602939	3.96219474837478e-05	NA	5.91372350533526e-07	NA	NA	NA	NA	CCDC148	118661887
log.uv.cm.1	NW_023416390.1	60511393	NA	-1.05611224014071	NA	NA	6.50509585554682e-05	NA	NA	NA	NA	NA	NA	NA
pH	NW_023416390.1	62323343	-0.184103567665211	NA	NA	5.02659363715852e-05	NA	NA	NA	NA	NA	NA	NEB	118661324
Bartonella	NW_023416390.1	73422510	NA	-3	NA	NA	6.50806704494133e-06	NA	12	4	3	127	NA	NA
log.uv.cm.1	NW_023416390.1	76865027	NA	-1.02962355122994	NA	NA	7.80611502665396e-05	NA	NA	NA	NA	NA	ZRANB3	118662044
Trypanosoma	NW_023416390.1	80886992	NA	-3.5	NA	NA	6.50484966113751e-06	NA	4	3	42	10	NA	NA
Bartonella	NW_023416390.1	92772966	NA	NA	-0.95736434108528	NA	NA	4.43731843972062e-05	3	7	7	195	BIN1	118661687
Bartonella	NW_023416390.1	92772987	NA	NA	-0.962015503875977	NA	NA	2.89904804728902e-05	2	7	7	197	BIN1	118661687
Bartonella	NW_023416390.1	92773037	NA	NA	-0.95736434108528	NA	NA	4.43731843972062e-05	1	7	6	197	BIN1	118661687
Bartonella	NW_023416390.1	92773051	NA	NA	-0.962015503875977	NA	NA	2.89904804728902e-05	2	7	7	197	BIN1	118661687
Bartonella	NW_023416390.1	92773058	NA	NA	-0.962015503875977	NA	NA	2.89904804728902e-05	2	7	7	197	BIN1	118661687
Bartonella	NW_023416390.1	92773095	NA	NA	-0.962015503875977	NA	NA	2.89904804728902e-05	2	7	7	197	BIN1	118661687
log.uv.cm.1	NW_023416401.1	3985770	NA	-1.28304884700374	NA	NA	2.36548940202308e-06	NA	NA	NA	NA	NA	NA	NA
tCO2	NW_023416401.1	6561039	0.124542124542125	NA	NA	5.38130381303459e-05	NA	NA	NA	NA	NA	NA	NA	NA
pH	NW_023416401.1	21779355	-0.180039138943248	NA	-0.131556712650773	8.39736819384651e-05	NA	6.85982190482548e-05	NA	NA	NA	NA	NA	NA
log.uv.cm.1	NW_023416401.1	21779414	NA	NA	-0.70771514536636	NA	NA	4.96752774423737e-05	NA	NA	NA	NA	NA	NA
log.uv.cm.1	NW_023416401.1	21779468	NA	NA	-0.70771514536636	NA	NA	4.96752774423737e-05	NA	NA	NA	NA	NA	NA
Trypanosoma	NW_023416401.1	21779549	NA	NA	-0.786949685534594	NA	NA	4.78993475044875e-05	5	12	75	11	NA	NA
log.uv.cm.1	NW_023416401.1	22762436	NA	-1.02883131052317	NA	NA	8.10180120190962e-05	NA	NA	NA	NA	NA	NA	NA
K	NW_023416401.1	24565960	NA	1.290897921158	NA	NA	9.16617386161889e-05	NA	NA	NA	NA	NA	R3HDML	118663362
tCO2	NW_023416401.1	29209990	0.128205128205128	NA	NA	2.77935471661994e-05	NA	NA	NA	NA	NA	NA	PLXNA1	118662564
HCO3	NW_023416401.1	37626264	NA	1.65481033231772	NA	NA	3.78455028307023e-05	NA	NA	NA	NA	NA	NA	NA
tCO2	NW_023416401.1	37626264	NA	1.19432620085243	NA	NA	6.97795439492666e-05	NA	NA	NA	NA	NA	NA	NA
log.uv.cm.1	NW_023416401.1	52099637	NA	1.12053852299259	NA	NA	2.9568617525233e-05	NA	NA	NA	NA	NA	CCBE1	118663412
HCO3	NW_023416401.1	52635809	NA	1.65555444647868	NA	NA	3.78455028307023e-05	NA	NA	NA	NA	NA	NA	NA
pCO2	NW_023416401.1	52635809	0.130647130647131	NA	NA	6.0319337670034e-05	NA	NA	NA	NA	NA	NA	NA	NA
tCO2	NW_023416401.1	52635809	NA	1.15739627190094	NA	NA	9.10682183744571e-05	NA	NA	NA	NA	NA	NA	NA
Trypanosoma	NW_023416401.1	53844810	NA	NA	-0.786949685534594	NA	NA	4.78993475044875e-05	5	12	75	11	WDR7	118662601
Trypanosoma	NW_023416401.1	53844855	NA	NA	-0.786949685534594	NA	NA	4.78993475044875e-05	5	12	75	11	WDR7	118662601
angap	NW_023416401.1	66080582	NA	0.968119657715932	NA	NA	4.9082947224055e-05	NA	NA	NA	NA	NA	NA	NA
Bartonella	NW_023416401.1	70184310	NA	NA	-0.967441860465125	NA	NA	1.47910614657354e-05	2	8	6	198	NA	NA
pH	NW_023416401.1	83450856	-0.180791810928797	NA	NA	7.86514063225718e-05	NA	NA	NA	NA	NA	NA	NFATC2	118663102
